# Supplementary material for: Investigation of awareness rate of prostate-specific antigen (PSA) among the general public in China and analysis of influencing factors
Source: Front Public Health. 2023 May 4;11:1080800. doi: 10.3389/fpubh.2023.1080800 (PMC10192882; doi:10.3389/fpubh.2023.1080800)
Supplement: Supplementary file 1 [file Table_1.XLSX]

## Sheet: Sheet1
serial number	Time for submission	Time-taken	source	1、gender	2、age	4、Is your work (study) related to the field of health care？	5、What is your current status?	6、Academic qualifications	7、Do you usually have the habit of learning about medicine?	8、Have you heard of prostate cancer?	9、Is there a prostate cancer patient around you?	10、Is your unit related to urology?	11、Have you been exposed to knowledge or cases of prostate cancer?	12、As far as you know, what stage are most prostate cancer patients in China at the time of detection?	13、Do you know about PSA and its significance	14、To your knowledge, does PSA play a role in the detection and late treatment of prostate cancer?	15、Have you been exposed to PSA screening?	16、PSA is a prostate cancer-specific antigen used to screen for prostate cancer. Do you think it is necessary to include PSA in routine physical examinations or disease screening for middle-aged and older men?	17、Do you think it is necessary to educate our population about the prevention and treatment of prostate cancer?	18、Do you think medical institutions and health care workers need to attach more importantance on PSA screening?	19、Would you like to learn more about prostate cancer prevention, treatment, and the science behind PSA in the future?
1	2020/5/27 13:58:28	58sec	Mobile Submission	male	20yr and below	yes	Bachelor's degree or equivalent	blank	blank	blank	blank	blank	no	terminal period	yes	yes	blank	yes	yes	yes	yes
2	2020/5/27 14:02:40	61sec	Mobile Submission	male	20yr and below	yes	Bachelor's degree or equivalent	blank	blank	blank	blank	blank	no	progressive period	no	yes	blank	yes	yes	yes	indifferent
3	2020/5/27 14:04:42	81sec	Mobile Submission	male	20yr and below	yes	Bachelor's degree or equivalent	blank	blank	blank	blank	blank	no	progressive period	no	yes	blank	yes	yes	yes	indifferent
4	2020/5/27 14:05:37	54sec	Mobile Submission	male	20yr and below	no	blank	high school degree and below	no	no	no	blank	blank	blank	no	blank	blank	yes	no	yes	no
5	2020/5/27 14:05:45	75sec	Mobile Submission	male	20yr and below	no	blank	Bachelor's degree and above	no	yes	no	blank	blank	blank	no	blank	blank	yes	yes	yes	indifferent
6	2020/5/27 14:06:51	81sec	Mobile Submission	male	21-30yr	no	blank	high school degree and below	yes	yes	no	blank	blank	blank	no	blank	blank	yes	indifferent	indifferent	indifferent
7	2020/5/27 14:07:24	46sec	Mobile Submission	female	20yr and below	yes	Bachelor's degree or equivalent	blank	blank	blank	blank	blank	no	terminal period	yes	yes	blank	yes	yes	yes	yes
8	2020/5/27 14:07:46	66sec	Mobile Submission	male	20yr and below	no	blank	Bachelor's degree and above	yes	yes	no	blank	blank	blank	no	blank	blank	yes	yes	yes	yes
9	2020/5/27 14:08:04	31sec	Mobile Submission	male	21-30yr	yes	Bachelor's degree or equivalent	blank	blank	blank	blank	blank	yes	terminal period	yes	yes	blank	yes	no	no	no
10	2020/5/27 14:09:31	61sec	Mobile Submission	male	20yr and below	no	blank	Bachelor's degree and above	yes	yes	no	blank	blank	blank	no	blank	blank	indifferent	yes	yes	yes
11	2020/5/27 14:11:58	56sec	Mobile Submission	female	21-30yr	no	blank	Bachelor's degree and above	yes	yes	no	blank	blank	blank	no	blank	blank	yes	yes	yes	indifferent
12	2020/5/27 14:13:40	69sec	Mobile Submission	male	20yr and below	no	blank	Bachelor's degree and above	yes	yes	no	blank	blank	blank	no	blank	blank	yes	yes	yes	indifferent
13	2020/5/27 14:13:53	44sec	Mobile Submission	female	20yr and below	no	blank	Bachelor's degree and above	no	no	no	blank	blank	blank	no	blank	blank	yes	yes	yes	yes
14	2020/5/27 14:14:11	68sec	Mobile Submission	female	21-30yr	no	blank	Bachelor's degree and above	yes	yes	no	blank	blank	blank	no	blank	blank	yes	yes	yes	indifferent
15	2020/5/27 14:14:24	73sec	Mobile Submission	female	20yr and below	yes	Bachelor's degree or equivalent	blank	blank	blank	blank	blank	no	progressive period	no	yes	blank	yes	yes	yes	yes
16	2020/5/27 14:15:59	62sec	Mobile Submission	female	20yr and below	no	blank	Bachelor's degree and above	no	yes	no	blank	blank	blank	no	blank	blank	yes	yes	yes	indifferent
17	2020/5/27 14:17:42	67sec	Mobile Submission	female	20yr and below	yes	Bachelor's degree or equivalent	blank	blank	blank	blank	blank	no	early period	no	no	blank	yes	yes	yes	no
18	2020/5/27 14:18:28	63sec	WeChat	male	31-40yr	yes	Graduate and above	blank	blank	blank	blank	blank	yes	terminal period	yes	yes	blank	yes	yes	yes	yes
19	2020/5/27 14:18:38	81sec	WeChat	male	31-40yr	yes	Graduate and above	blank	blank	blank	blank	blank	yes	progressive period	yes	yes	blank	yes	yes	yes	yes
20	2020/5/27 14:18:39	92sec	Mobile Submission	female	20yr and below	yes	Bachelor's degree or equivalent	blank	blank	blank	blank	blank	no	progressive period	no	yes	blank	indifferent	indifferent	indifferent	no
21	2020/5/27 14:18:42	79sec	Mobile Submission	female	21-30yr	no	blank	Bachelor's degree and above	no	no	no	blank	blank	blank	no	blank	blank	yes	yes	yes	yes
22	2020/5/27 14:18:57	35sec	Mobile Submission	female	20yr and below	yes	Bachelor's degree or equivalent	blank	blank	blank	blank	blank	no	terminal period	no	yes	blank	indifferent	indifferent	indifferent	indifferent
23	2020/5/27 14:19:00	135sec	Mobile Submission	female	21-30yr	yes	Bachelor's degree or equivalent	blank	blank	blank	blank	blank	no	progressive period	no	yes	blank	yes	yes	yes	indifferent
24	2020/5/27 14:19:05	75sec	WeChat	male	41-50yr	yes	Graduate and above	blank	blank	blank	blank	blank	yes	terminal period	yes	yes	blank	yes	yes	yes	yes
25	2020/5/27 14:20:02	67sec	WeChat	male	20yr and below	no	blank	Bachelor's degree and above	no	no	no	blank	blank	blank	no	blank	blank	indifferent	indifferent	indifferent	indifferent
26	2020/5/27 14:20:04	92sec	WeChat	male	41-50yr	yes	Graduated and currently working in the medical field	blank	blank	blank	blank	yes	blank	progressive period	yes	blank	yes	yes	yes	yes	yes
27	2020/5/27 14:20:30	157sec	WeChat	male	51-60yr	yes	Graduated and currently working in the medical field	blank	blank	blank	blank	yes	blank	progressive period	yes	blank	yes	yes	yes	yes	yes
28	2020/5/27 14:20:30	139sec	WeChat	female	31-40yr	yes	Graduated and currently working in the medical field	blank	blank	blank	blank	yes	blank	terminal period	yes	blank	no	yes	yes	yes	indifferent
29	2020/5/27 14:21:23	71sec	Mobile Submission	male	20yr and below	no	blank	Bachelor's degree and above	no	yes	no	blank	blank	blank	no	blank	blank	yes	yes	yes	no
30	2020/5/27 14:21:40	70sec	Mobile Submission	female	21-30yr	yes	Bachelor's degree or equivalent	blank	blank	blank	blank	blank	no	progressive period	no	no	blank	indifferent	yes	yes	indifferent
31	2020/5/27 14:21:42	84sec	WeChat	male	20yr and below	no	blank	Bachelor's degree and above	no	no	no	blank	blank	blank	no	blank	blank	yes	yes	yes	indifferent
32	2020/5/27 14:21:56	53sec	WeChat	male	20yr and below	no	blank	Bachelor's degree and above	yes	no	no	blank	blank	blank	no	blank	blank	yes	yes	yes	yes
33	2020/5/27 14:21:57	47sec	Mobile Submission	male	20yr and below	yes	Bachelor's degree or equivalent	blank	blank	blank	blank	blank	no	early period	no	no	blank	no	yes	yes	yes
34	2020/5/27 14:21:58	38sec	WeChat	female	21-30yr	no	blank	Bachelor's degree and above	yes	yes	no	blank	blank	blank	no	blank	blank	yes	yes	yes	yes
35	2020/5/27 14:22:20	48sec	WeChat	female	21-30yr	no	blank	Bachelor's degree and above	yes	no	no	blank	blank	blank	no	blank	blank	yes	yes	yes	yes
36	2020/5/27 14:22:29	44sec	WeChat	female	21-30yr	no	blank	Bachelor's degree and above	yes	yes	no	blank	blank	blank	no	blank	blank	indifferent	indifferent	indifferent	indifferent
37	2020/5/27 14:22:43	65sec	WeChat	female	21-30yr	no	blank	high school degree and below	yes	no	yes	blank	blank	blank	no	blank	blank	indifferent	yes	yes	indifferent
38	2020/5/27 14:22:52	41sec	WeChat	female	21-30yr	yes	Graduated and currently working in the medical field	blank	blank	blank	blank	no	blank	progressive period	no	blank	yes	yes	yes	yes	yes
39	2020/5/27 14:22:57	57sec	WeChat	male	20yr and below	no	blank	Bachelor's degree and above	yes	yes	no	blank	blank	blank	no	blank	blank	yes	yes	yes	yes
40	2020/5/27 14:23:11	70sec	Mobile Submission	female	20yr and below	yes	Bachelor's degree or equivalent	blank	blank	blank	blank	blank	no	terminal period	no	yes	blank	yes	yes	yes	indifferent
41	2020/5/27 14:23:20	81sec	Mobile Submission	female	20yr and below	no	blank	Bachelor's degree and above	yes	yes	no	blank	blank	blank	no	blank	blank	yes	yes	indifferent	indifferent
42	2020/5/27 14:23:30	36sec	WeChat	female	20yr and below	no	blank	Bachelor's degree and above	no	no	no	blank	blank	blank	no	blank	blank	yes	yes	yes	yes
43	2020/5/27 14:24:08	200sec	WeChat	male	31-40yr	yes	Graduated and currently working in the medical field	blank	blank	blank	blank	yes	blank	progressive period	yes	blank	yes	yes	yes	yes	yes
44	2020/5/27 14:24:51	81sec	WeChat	female	21-30yr	yes	Bachelor's degree or equivalent	blank	blank	blank	blank	blank	no	progressive period	no	yes	blank	yes	yes	yes	yes
45	2020/5/27 14:25:18	95sec	WeChat	male	31-40yr	yes	Bachelor's degree or equivalent	blank	blank	blank	blank	blank	yes	terminal period	yes	yes	blank	yes	yes	yes	yes
46	2020/5/27 14:25:26	144sec	WeChat	female	31-40yr	yes	Bachelor's degree or equivalent	blank	blank	blank	blank	blank	yes	progressive period	yes	yes	blank	yes	yes	yes	yes
47	2020/5/27 14:25:35	137sec	WeChat	female	21-30yr	yes	Graduate and above	blank	blank	blank	blank	blank	yes	early period	yes	yes	blank	yes	yes	yes	yes
49	2020/5/27 14:27:24	99sec	Mobile Submission	male	21-30yr	yes	Bachelor's degree or equivalent	blank	blank	blank	blank	blank	no	terminal period	no	yes	blank	yes	yes	yes	indifferent
50	2020/5/27 14:27:43	58sec	Mobile Submission	male	20yr and below	no	blank	Bachelor's degree and above	no	yes	no	blank	blank	blank	no	blank	blank	yes	yes	yes	indifferent
51	2020/5/27 14:28:10	53sec	Mobile Submission	female	20yr and below	yes	Bachelor's degree or equivalent	blank	blank	blank	blank	blank	no	progressive period	no	yes	blank	yes	yes	yes	yes
52	2020/5/27 14:28:49	842sec	WeChat	female	31-40yr	yes	Graduate and above	blank	blank	blank	blank	blank	yes	early period	yes	yes	blank	yes	yes	yes	yes
53	2020/5/27 14:29:28	98sec	WeChat	female	41-50yr	yes	Graduate and above	blank	blank	blank	blank	blank	yes	progressive period	yes	yes	blank	yes	yes	yes	yes
54	2020/5/27 14:29:47	60sec	WeChat	male	21-30yr	yes	Graduate and above	blank	blank	blank	blank	blank	no	progressive period	no	yes	blank	yes	yes	yes	yes
55	2020/5/27 14:29:55	51sec	WeChat	female	20yr and below	no	blank	Bachelor's degree and above	no	yes	no	blank	blank	blank	no	blank	blank	yes	yes	yes	no
56	2020/5/27 14:30:09	60sec	Mobile Submission	female	20yr and below	no	blank	Bachelor's degree and above	no	yes	no	blank	blank	blank	no	blank	blank	yes	yes	yes	indifferent
57	2020/5/27 14:30:42	56sec	Mobile Submission	male	20yr and below	no	blank	Bachelor's degree and above	yes	yes	no	blank	blank	blank	yes	blank	blank	yes	yes	yes	yes
58	2020/5/27 14:30:53	44sec	WeChat	female	20yr and below	no	blank	Bachelor's degree and above	no	yes	no	blank	blank	blank	no	blank	blank	yes	yes	yes	no
59	2020/5/27 14:30:55	60sec	WeChat	male	31-40yr	yes	Graduate and above	blank	blank	blank	blank	blank	no	progressive period	yes	yes	blank	yes	yes	yes	yes
60	2020/5/27 14:31:41	139sec	WeChat	male	41-50yr	yes	Graduated and currently working in the medical field	blank	blank	blank	blank	yes	blank	terminal period	yes	blank	yes	yes	yes	yes	yes
61	2020/5/27 14:31:55	82sec	Mobile Submission	female	20yr and below	no	blank	Bachelor's degree and above	yes	yes	no	blank	blank	blank	no	blank	blank	yes	yes	yes	indifferent
62	2020/5/27 14:32:36	65sec	Mobile Submission	male	21-30yr	yes	Bachelor's degree or equivalent	blank	blank	blank	blank	blank	yes	terminal period	yes	yes	blank	yes	yes	yes	no
63	2020/5/27 14:33:02	62sec	WeChat	female	20yr and below	no	blank	high school degree and below	yes	yes	no	blank	blank	blank	no	blank	blank	yes	yes	yes	indifferent
64	2020/5/27 14:33:19	63sec	Mobile Submission	female	20yr and below	no	blank	Bachelor's degree and above	no	yes	no	blank	blank	blank	no	blank	blank	yes	yes	yes	yes
65	2020/5/27 14:33:41	119sec	Mobile Submission	female	20yr and below	no	blank	Bachelor's degree and above	no	no	no	blank	blank	blank	no	blank	blank	indifferent	indifferent	indifferent	indifferent
66	2020/5/27 14:33:56	36sec	Mobile Submission	female	20yr and below	no	blank	Bachelor's degree and above	no	yes	no	blank	blank	blank	no	blank	blank	indifferent	indifferent	indifferent	indifferent
67	2020/5/27 14:34:40	57sec	Mobile Submission	male	20yr and below	yes	Bachelor's degree or equivalent	blank	blank	blank	blank	blank	no	progressive period	no	yes	blank	yes	yes	yes	indifferent
68	2020/5/27 14:34:58	42sec	Mobile Submission	female	20yr and below	yes	Bachelor's degree or equivalent	blank	blank	blank	blank	blank	yes	progressive period	yes	yes	blank	no	indifferent	yes	yes
69	2020/5/27 14:35:07	71sec	Mobile Submission	female	20yr and below	no	blank	Bachelor's degree and above	no	yes	no	blank	blank	blank	no	blank	blank	yes	yes	yes	yes
70	2020/5/27 14:35:32	83sec	Mobile Submission	female	20yr and below	no	blank	high school degree and below	no	yes	no	blank	blank	blank	no	blank	blank	yes	indifferent	indifferent	indifferent
71	2020/5/27 14:35:44	535sec	WeChat	male	41-50yr	yes	Graduated and currently working in the medical field	blank	blank	blank	blank	yes	blank	progressive period	yes	blank	yes	yes	yes	yes	yes
72	2020/5/27 14:36:03	84sec	Mobile Submission	female	20yr and below	no	blank	Bachelor's degree and above	yes	no	no	blank	blank	blank	no	blank	blank	yes	yes	yes	yes
73	2020/5/27 14:36:14	126sec	Mobile Submission	female	20yr and below	no	blank	Bachelor's degree and above	no	yes	no	blank	blank	blank	no	blank	blank	indifferent	yes	indifferent	indifferent
74	2020/5/27 14:36:50	59sec	WeChat	female	21-30yr	no	blank	Bachelor's degree and above	no	yes	no	blank	blank	blank	no	blank	blank	yes	yes	yes	indifferent
75	2020/5/27 14:36:54	59sec	Mobile Submission	female	20yr and below	no	blank	Bachelor's degree and above	no	yes	no	blank	blank	blank	no	blank	blank	yes	yes	yes	indifferent
76	2020/5/27 14:37:00	110sec	WeChat	female	31-40yr	yes	Bachelor's degree or equivalent	blank	blank	blank	blank	blank	no	progressive period	yes	yes	blank	yes	yes	yes	indifferent
77	2020/5/27 14:37:08	135sec	Mobile Submission	male	21-30yr	no	blank	Bachelor's degree and above	yes	yes	no	blank	blank	blank	no	blank	blank	yes	yes	yes	yes
78	2020/5/27 14:37:21	133sec	Mobile Submission	male	21-30yr	no	blank	Bachelor's degree and above	no	yes	no	blank	blank	blank	no	blank	blank	yes	yes	indifferent	indifferent
79	2020/5/27 14:38:28	26sec	WeChat	female	20yr and below	no	blank	Bachelor's degree and above	yes	yes	yes	blank	blank	blank	yes	blank	blank	yes	yes	yes	yes
80	2020/5/27 14:38:53	100sec	Mobile Submission	female	21-30yr	yes	Bachelor's degree or equivalent	blank	blank	blank	blank	blank	no	progressive period	no	no	blank	indifferent	indifferent	indifferent	indifferent
81	2020/5/27 14:39:30	57sec	Mobile Submission	male	20yr and below	no	blank	Bachelor's degree and above	yes	no	no	blank	blank	blank	no	blank	blank	yes	yes	yes	yes
82	2020/5/27 14:40:24	72sec	Mobile Submission	male	20yr and below	yes	Bachelor's degree or equivalent	blank	blank	blank	blank	blank	no	progressive period	no	yes	blank	yes	yes	yes	yes
83	2020/5/27 14:40:35	59sec	Mobile Submission	male	20yr and below	yes	Bachelor's degree or equivalent	blank	blank	blank	blank	blank	no	progressive period	no	yes	blank	yes	yes	yes	yes
84	2020/5/27 14:41:03	101sec	WeChat	male	41-50yr	yes	Bachelor's degree or equivalent	blank	blank	blank	blank	blank	yes	progressive period	yes	yes	blank	yes	yes	yes	yes
85	2020/5/27 14:41:40	124sec	WeChat	male	20yr and below	no	blank	Bachelor's degree and above	yes	yes	no	blank	blank	blank	no	blank	blank	yes	yes	yes	indifferent
86	2020/5/27 14:43:04	47sec	Mobile Submission	male	20yr and below	yes	Bachelor's degree or equivalent	blank	blank	blank	blank	blank	no	progressive period	no	no	blank	indifferent	indifferent	no	no
87	2020/5/27 14:43:27	165sec	WeChat	female	41-50yr	yes	Bachelor's degree or equivalent	blank	blank	blank	blank	blank	yes	progressive period	yes	yes	blank	yes	yes	yes	yes
88	2020/5/27 14:43:45	64sec	Mobile Submission	female	20yr and below	no	blank	Bachelor's degree and above	no	no	no	blank	blank	blank	no	blank	blank	indifferent	yes	yes	indifferent
89	2020/5/27 14:43:45	96sec	WeChat	female	41-50yr	yes	Graduated and currently working in the medical field	blank	blank	blank	blank	yes	blank	terminal period	yes	blank	yes	yes	yes	yes	indifferent
90	2020/5/27 14:44:06	67sec	Mobile Submission	female	20yr and below	yes	Bachelor's degree or equivalent	blank	blank	blank	blank	blank	no	terminal period	no	yes	blank	yes	yes	yes	yes
91	2020/5/27 14:44:11	62sec	WeChat	female	21-30yr	no	blank	Bachelor's degree and above	no	no	no	blank	blank	blank	no	blank	blank	indifferent	indifferent	indifferent	indifferent
92	2020/5/27 14:44:14	97sec	Mobile Submission	female	21-30yr	yes	Bachelor's degree or equivalent	blank	blank	blank	blank	blank	no	progressive period	no	yes	blank	yes	yes	yes	yes
93	2020/5/27 14:44:35	47sec	Mobile Submission	female	20yr and below	no	blank	Bachelor's degree and above	no	yes	no	blank	blank	blank	no	blank	blank	indifferent	yes	yes	indifferent
94	2020/5/27 14:44:56	43sec	Mobile Submission	female	20yr and below	no	blank	Bachelor's degree and above	yes	yes	no	blank	blank	blank	no	blank	blank	yes	yes	yes	yes
95	2020/5/27 14:45:24	86sec	Mobile Submission	male	20yr and below	yes	Bachelor's degree or equivalent	blank	blank	blank	blank	blank	no	progressive period	no	yes	blank	yes	yes	indifferent	indifferent
96	2020/5/27 14:45:31	97sec	WeChat	male	21-30yr	yes	Graduated and currently working in the medical field	blank	blank	blank	blank	no	blank	progressive period	no	blank	no	yes	yes	yes	yes
97	2020/5/27 14:45:54	82sec	Mobile Submission	male	20yr and below	no	blank	Bachelor's degree and above	no	yes	no	blank	blank	blank	no	blank	blank	yes	yes	indifferent	indifferent
98	2020/5/27 14:45:55	93sec	WeChat	male	31-40yr	yes	Graduated and currently working in the medical field	blank	blank	blank	blank	yes	blank	progressive period	yes	blank	yes	yes	yes	yes	yes
99	2020/5/27 14:45:55	66sec	Mobile Submission	female	20yr and below	no	blank	Bachelor's degree and above	no	yes	no	blank	blank	blank	no	blank	blank	yes	yes	yes	yes
100	2020/5/27 14:46:26	83sec	WeChat	male	31-40yr	yes	Bachelor's degree or equivalent	blank	blank	blank	blank	blank	no	early period	no	no	blank	yes	yes	yes	yes
101	2020/5/27 14:47:33	76sec	Mobile Submission	male	21-30yr	no	blank	Bachelor's degree and above	yes	yes	no	blank	blank	blank	no	blank	blank	yes	yes	yes	indifferent
102	2020/5/27 14:48:08	70sec	WeChat	female	20yr and below	no	blank	Bachelor's degree and above	no	no	no	blank	blank	blank	no	blank	blank	indifferent	indifferent	indifferent	indifferent
103	2020/5/27 14:48:14	82sec	Mobile Submission	female	20yr and below	yes	Bachelor's degree or equivalent	blank	blank	blank	blank	blank	no	terminal period	no	yes	blank	yes	yes	yes	indifferent
104	2020/5/27 14:48:18	102sec	Mobile Submission	female	20yr and below	no	blank	Bachelor's degree and above	no	yes	no	blank	blank	blank	no	blank	blank	yes	yes	indifferent	indifferent
105	2020/5/27 14:48:28	55sec	Mobile Submission	female	20yr and below	yes	Bachelor's degree or equivalent	blank	blank	blank	blank	blank	no	terminal period	no	yes	blank	yes	yes	yes	indifferent
106	2020/5/27 14:48:32	50sec	Mobile Submission	female	21-30yr	yes	Bachelor's degree or equivalent	blank	blank	blank	blank	blank	no	progressive period	no	no	blank	yes	yes	yes	yes
107	2020/5/27 14:49:38	48sec	Mobile Submission	male	20yr and below	yes	Bachelor's degree or equivalent	blank	blank	blank	blank	blank	no	progressive period	no	yes	blank	yes	yes	yes	no
108	2020/5/27 14:50:22	168sec	WeChat	female	31-40yr	yes	Graduated and currently working in the medical field	blank	blank	blank	blank	no	blank	terminal period	yes	blank	yes	yes	yes	yes	yes
109	2020/5/27 14:50:28	58sec	Mobile Submission	female	20yr and below	yes	Bachelor's degree or equivalent	blank	blank	blank	blank	blank	no	progressive period	no	yes	blank	yes	yes	yes	indifferent
110	2020/5/27 14:50:33	69sec	Mobile Submission	female	20yr and below	yes	Bachelor's degree or equivalent	blank	blank	blank	blank	blank	no	progressive period	no	yes	blank	yes	yes	yes	yes
111	2020/5/27 14:50:42	68sec	WeChat	male	20yr and below	no	blank	Bachelor's degree and above	no	no	no	blank	blank	blank	no	blank	blank	yes	yes	yes	yes
112	2020/5/27 14:50:47	28sec	Mobile Submission	male	21-30yr	no	blank	Bachelor's degree and above	no	yes	yes	blank	blank	blank	yes	blank	blank	yes	yes	yes	yes
113	2020/5/27 14:50:48	76sec	Mobile Submission	female	21-30yr	yes	Bachelor's degree or equivalent	blank	blank	blank	blank	blank	no	early period	no	yes	blank	yes	yes	yes	indifferent
114	2020/5/27 14:50:49	58sec	Mobile Submission	male	20yr and below	yes	Bachelor's degree or equivalent	blank	blank	blank	blank	blank	no	early period	no	yes	blank	yes	yes	yes	indifferent
115	2020/5/27 14:50:50	66sec	Mobile Submission	female	21-30yr	yes	Bachelor's degree or equivalent	blank	blank	blank	blank	blank	no	early period	no	yes	blank	indifferent	yes	yes	indifferent
116	2020/5/27 14:51:29	59sec	Mobile Submission	female	20yr and below	yes	Bachelor's degree or equivalent	blank	blank	blank	blank	blank	no	terminal period	no	yes	blank	indifferent	indifferent	indifferent	yes
117	2020/5/27 14:51:44	94sec	Mobile Submission	male	20yr and below	no	blank	Bachelor's degree and above	no	yes	no	blank	blank	blank	no	blank	blank	yes	indifferent	indifferent	no
118	2020/5/27 14:51:55	49sec	Mobile Submission	female	20yr and below	yes	Bachelor's degree or equivalent	blank	blank	blank	blank	blank	no	progressive period	no	yes	blank	yes	yes	yes	indifferent
119	2020/5/27 14:51:57	80sec	WeChat	male	20yr and below	no	blank	Bachelor's degree and above	no	yes	no	blank	blank	blank	no	blank	blank	indifferent	yes	yes	indifferent
120	2020/5/27 14:51:58	108sec	WeChat	male	51-60yr	yes	Graduated and currently working in the medical field	blank	blank	blank	blank	no	blank	progressive period	yes	blank	yes	yes	yes	yes	yes
121	2020/5/27 14:52:11	81sec	WeChat	male	31-40yr	yes	Graduate and above	blank	blank	blank	blank	blank	no	early period	no	no	blank	indifferent	indifferent	indifferent	indifferent
122	2020/5/27 14:52:16	82sec	Mobile Submission	female	20yr and below	no	blank	Bachelor's degree and above	yes	yes	no	blank	blank	blank	no	blank	blank	yes	yes	yes	indifferent
123	2020/5/27 14:52:37	112sec	WeChat	male	31-40yr	yes	Graduated and currently working in the medical field	blank	blank	blank	blank	no	blank	progressive period	yes	blank	no	yes	yes	yes	yes
124	2020/5/27 14:53:04	46sec	Mobile Submission	male	20yr and below	no	blank	Bachelor's degree and above	yes	no	no	blank	blank	blank	no	blank	blank	indifferent	yes	yes	yes
125	2020/5/27 14:53:07	67sec	Mobile Submission	female	20yr and below	yes	Bachelor's degree or equivalent	blank	blank	blank	blank	blank	no	terminal period	no	yes	blank	yes	yes	yes	yes
126	2020/5/27 14:53:21	73sec	Mobile Submission	male	20yr and below	yes	Bachelor's degree or equivalent	blank	blank	blank	blank	blank	no	terminal period	no	no	blank	yes	yes	yes	yes
127	2020/5/27 14:53:25	119sec	Mobile Submission	female	20yr and below	no	blank	Bachelor's degree and above	yes	yes	no	blank	blank	blank	no	blank	blank	yes	yes	yes	no
128	2020/5/27 14:53:29	48sec	Mobile Submission	female	20yr and below	no	blank	Bachelor's degree and above	no	yes	no	blank	blank	blank	no	blank	blank	yes	yes	yes	indifferent
129	2020/5/27 14:53:38	55sec	Mobile Submission	male	20yr and below	no	blank	Bachelor's degree and above	no	yes	no	blank	blank	blank	no	blank	blank	yes	yes	yes	indifferent
130	2020/5/27 14:54:05	56sec	Mobile Submission	female	20yr and below	yes	Bachelor's degree or equivalent	blank	blank	blank	blank	blank	no	progressive period	no	yes	blank	yes	yes	yes	no
131	2020/5/27 14:54:36	20sec	Mobile Submission	male	20yr and below	yes	Graduate and above	blank	blank	blank	blank	blank	no	progressive period	no	no	blank	indifferent	yes	no	yes
132	2020/5/27 14:54:43	45sec	Mobile Submission	male	20yr and below	no	blank	Bachelor's degree and above	yes	no	no	blank	blank	blank	no	blank	blank	yes	yes	yes	yes
133	2020/5/27 14:54:46	102sec	WeChat	male	21-30yr	yes	Graduate and above	blank	blank	blank	blank	blank	yes	progressive period	yes	yes	blank	yes	yes	yes	yes
134	2020/5/27 14:55:16	91sec	Mobile Submission	male	20yr and below	no	blank	Bachelor's degree and above	yes	yes	no	blank	blank	blank	no	blank	blank	indifferent	yes	yes	yes
135	2020/5/27 14:55:41	67sec	Mobile Submission	male	20yr and below	no	blank	Bachelor's degree and above	yes	yes	no	blank	blank	blank	no	blank	blank	yes	yes	yes	no
136	2020/5/27 14:55:47	116sec	WeChat	male	31-40yr	yes	Graduate and above	blank	blank	blank	blank	blank	no	terminal period	yes	yes	blank	yes	yes	yes	yes
137	2020/5/27 14:56:07	67sec	WeChat	female	21-30yr	yes	Graduate and above	blank	blank	blank	blank	blank	yes	terminal period	yes	yes	blank	yes	yes	yes	yes
138	2020/5/27 14:56:43	73sec	WeChat	male	31-40yr	yes	Graduate and above	blank	blank	blank	blank	blank	yes	progressive period	yes	yes	blank	yes	yes	yes	yes
139	2020/5/27 14:57:00	137sec	WeChat	male	60yr and above	yes	Bachelor's degree or equivalent	blank	blank	blank	blank	blank	yes	progressive period	yes	yes	blank	yes	yes	yes	yes
140	2020/5/27 14:57:33	99sec	Mobile Submission	female	20yr and below	yes	Bachelor's degree or equivalent	blank	blank	blank	blank	blank	no	progressive period	no	no	blank	indifferent	yes	yes	yes
141	2020/5/27 14:57:47	29sec	Mobile Submission	female	20yr and below	no	blank	Bachelor's degree and above	yes	yes	no	blank	blank	blank	no	blank	blank	indifferent	indifferent	yes	no
142	2020/5/27 14:57:58	129sec	WeChat	male	41-50yr	no	blank	high school degree and below	yes	yes	yes	blank	blank	blank	no	blank	blank	yes	yes	yes	yes
143	2020/5/27 14:58:32	140sec	WeChat	male	31-40yr	yes	Graduated and currently working in the medical field	blank	blank	blank	blank	no	blank	early period	no	blank	no	yes	yes	yes	yes
144	2020/5/27 14:59:07	107sec	WeChat	female	51-60yr	yes	Graduated and currently working in the medical field	blank	blank	blank	blank	no	blank	terminal period	yes	blank	yes	yes	yes	yes	no
145	2020/5/27 14:59:14	189sec	Mobile Submission	male	20yr and below	yes	Bachelor's degree or equivalent	blank	blank	blank	blank	blank	no	early period	no	yes	blank	yes	yes	yes	indifferent
146	2020/5/27 14:59:46	199sec	Mobile Submission	male	20yr and below	yes	Bachelor's degree or equivalent	blank	blank	blank	blank	blank	no	progressive period	no	yes	blank	yes	yes	yes	yes
147	2020/5/27 15:00:20	54sec	Mobile Submission	male	20yr and below	no	blank	Bachelor's degree and above	yes	no	no	blank	blank	blank	yes	blank	blank	yes	yes	yes	indifferent
148	2020/5/27 15:00:44	42sec	WeChat	female	20yr and below	no	blank	Bachelor's degree and above	no	no	no	blank	blank	blank	no	blank	blank	yes	yes	yes	yes
149	2020/5/27 15:00:55	68sec	Mobile Submission	male	20yr and below	no	blank	Bachelor's degree and above	yes	yes	no	blank	blank	blank	no	blank	blank	indifferent	yes	yes	yes
150	2020/5/27 15:00:57	98sec	Mobile Submission	male	20yr and below	no	blank	Bachelor's degree and above	yes	yes	no	blank	blank	blank	no	blank	blank	yes	yes	yes	yes
151	2020/5/27 15:01:02	101sec	WeChat	female	31-40yr	no	blank	Bachelor's degree and above	yes	yes	no	blank	blank	blank	no	blank	blank	yes	yes	yes	yes
152	2020/5/27 15:01:20	20sec	Mobile Submission	male	21-30yr	yes	Bachelor's degree or equivalent	blank	blank	blank	blank	blank	no	progressive period	no	yes	blank	no	no	no	no
153	2020/5/27 15:01:24	61sec	Mobile Submission	male	20yr and below	no	blank	Bachelor's degree and above	yes	yes	no	blank	blank	blank	no	blank	blank	yes	yes	yes	indifferent
154	2020/5/27 15:01:31	57sec	Mobile Submission	male	20yr and below	no	blank	Bachelor's degree and above	yes	yes	no	blank	blank	blank	no	blank	blank	yes	yes	yes	yes
155	2020/5/27 15:02:34	80sec	Mobile Submission	female	20yr and below	yes	Bachelor's degree or equivalent	blank	blank	blank	blank	blank	no	progressive period	no	yes	blank	yes	yes	yes	indifferent
156	2020/5/27 15:02:49	94sec	Mobile Submission	female	20yr and below	yes	Bachelor's degree or equivalent	blank	blank	blank	blank	blank	no	terminal period	no	yes	blank	yes	yes	yes	yes
157	2020/5/27 15:03:13	51sec	Mobile Submission	female	20yr and below	yes	Bachelor's degree or equivalent	blank	blank	blank	blank	blank	no	progressive period	yes	yes	blank	yes	yes	yes	yes
158	2020/5/27 15:03:30	68sec	Mobile Submission	female	20yr and below	yes	Bachelor's degree or equivalent	blank	blank	blank	blank	blank	yes	progressive period	no	yes	blank	yes	yes	yes	indifferent
159	2020/5/27 15:03:42	40sec	Mobile Submission	female	20yr and below	no	blank	Bachelor's degree and above	yes	yes	no	blank	blank	blank	no	blank	blank	indifferent	yes	yes	yes
160	2020/5/27 15:03:45	61sec	Mobile Submission	female	20yr and below	yes	Bachelor's degree or equivalent	blank	blank	blank	blank	blank	no	early period	no	yes	blank	yes	yes	yes	no
161	2020/5/27 15:03:57	59sec	WeChat	male	20yr and below	no	blank	Bachelor's degree and above	yes	yes	no	blank	blank	blank	no	blank	blank	indifferent	yes	yes	indifferent
162	2020/5/27 15:03:58	100sec	Mobile Submission	male	20yr and below	yes	Bachelor's degree or equivalent	blank	blank	blank	blank	blank	no	terminal period	no	yes	blank	yes	yes	yes	yes
163	2020/5/27 15:05:09	99sec	WeChat	female	20yr and below	no	blank	Bachelor's degree and above	no	yes	no	blank	blank	blank	no	blank	blank	indifferent	yes	yes	yes
164	2020/5/27 15:05:41	98sec	Mobile Submission	female	20yr and below	yes	Bachelor's degree or equivalent	blank	blank	blank	blank	blank	no	progressive period	no	yes	blank	indifferent	indifferent	indifferent	indifferent
165	2020/5/27 15:05:43	195sec	Mobile Submission	female	21-30yr	yes	Bachelor's degree or equivalent	blank	blank	blank	blank	blank	yes	terminal period	yes	yes	blank	indifferent	indifferent	indifferent	indifferent
166	2020/5/27 15:06:47	45sec	Mobile Submission	female	20yr and below	yes	Bachelor's degree or equivalent	blank	blank	blank	blank	blank	no	early period	no	yes	blank	yes	yes	yes	yes
167	2020/5/27 15:07:17	94sec	Mobile Submission	male	20yr and below	no	blank	Bachelor's degree and above	yes	yes	no	blank	blank	blank	no	blank	blank	no	yes	yes	yes
168	2020/5/27 15:07:22	48sec	Mobile Submission	male	20yr and below	yes	Bachelor's degree or equivalent	blank	blank	blank	blank	blank	yes	terminal period	no	yes	blank	indifferent	yes	yes	yes
169	2020/5/27 15:08:20	79sec	Mobile Submission	female	21-30yr	yes	Bachelor's degree or equivalent	blank	blank	blank	blank	blank	no	progressive period	no	no	blank	indifferent	yes	yes	yes
170	2020/5/27 15:10:47	102sec	WeChat	male	31-40yr	yes	Bachelor's degree or equivalent	blank	blank	blank	blank	blank	yes	progressive period	yes	yes	blank	yes	yes	yes	no
171	2020/5/27 15:11:38	71sec	Mobile Submission	female	21-30yr	yes	Bachelor's degree or equivalent	blank	blank	blank	blank	blank	yes	terminal period	yes	yes	blank	yes	yes	yes	indifferent
172	2020/5/27 15:11:56	148sec	WeChat	male	41-50yr	no	blank	high school degree and below	no	yes	no	blank	blank	blank	no	blank	blank	indifferent	indifferent	indifferent	indifferent
173	2020/5/27 15:12:35	54sec	Mobile Submission	female	20yr and below	yes	Bachelor's degree or equivalent	blank	blank	blank	blank	blank	no	progressive period	no	yes	blank	yes	yes	yes	yes
174	2020/5/27 15:13:57	56sec	Mobile Submission	female	20yr and below	yes	Bachelor's degree or equivalent	blank	blank	blank	blank	blank	no	progressive period	no	yes	blank	yes	yes	yes	indifferent
175	2020/5/27 15:15:07	48sec	Mobile Submission	male	21-30yr	yes	Bachelor's degree or equivalent	blank	blank	blank	blank	blank	yes	progressive period	no	yes	blank	yes	yes	yes	yes
176	2020/5/27 15:15:55	71sec	Mobile Submission	male	20yr and below	no	blank	Bachelor's degree and above	no	yes	no	blank	blank	blank	no	blank	blank	yes	yes	yes	yes
177	2020/5/27 15:17:37	80sec	WeChat	female	21-30yr	yes	Graduated and currently working in the medical field	blank	blank	blank	blank	no	blank	progressive period	yes	blank	yes	yes	yes	yes	indifferent
178	2020/5/27 15:17:55	76sec	Mobile Submission	female	20yr and below	no	blank	Bachelor's degree and above	no	yes	no	blank	blank	blank	no	blank	blank	yes	yes	yes	yes
179	2020/5/27 15:18:06	88sec	Mobile Submission	male	20yr and below	yes	Bachelor's degree or equivalent	blank	blank	blank	blank	blank	no	progressive period	no	no	blank	yes	yes	yes	yes
180	2020/5/27 15:19:40	71sec	Mobile Submission	male	20yr and below	no	blank	Bachelor's degree and above	yes	yes	no	blank	blank	blank	no	blank	blank	yes	indifferent	no	no
181	2020/5/27 15:22:37	107sec	Mobile Submission	female	20yr and below	no	blank	Bachelor's degree and above	yes	yes	no	blank	blank	blank	yes	blank	blank	yes	yes	yes	yes
182	2020/5/27 15:25:16	39sec	WeChat	female	20yr and below	no	blank	Bachelor's degree and above	yes	yes	no	blank	blank	blank	no	blank	blank	yes	yes	yes	indifferent
183	2020/5/27 15:25:32	90sec	WeChat	male	60yr and above	yes	Bachelor's degree or equivalent	blank	blank	blank	blank	blank	yes	progressive period	yes	yes	blank	yes	yes	yes	yes
184	2020/5/27 15:25:59	126sec	WeChat	male	41-50yr	yes	Graduate and above	blank	blank	blank	blank	blank	yes	terminal period	no	yes	blank	yes	yes	yes	yes
185	2020/5/27 15:29:44	56sec	互填问卷	female	20yr and below	no	blank	Bachelor's degree and above	yes	no	no	blank	blank	blank	no	blank	blank	yes	yes	yes	indifferent
186	2020/5/27 15:30:47	57sec	Mobile Submission	male	20yr and below	no	blank	Bachelor's degree and above	yes	yes	no	blank	blank	blank	no	blank	blank	indifferent	indifferent	indifferent	indifferent
188	2020/5/27 15:35:39	80sec	WeChat	female	31-40yr	yes	Graduated and currently working in the medical field	blank	blank	blank	blank	yes	blank	terminal period	yes	blank	yes	yes	yes	yes	yes
189	2020/5/27 15:35:51	40sec	Mobile Submission	female	20yr and below	yes	Bachelor's degree or equivalent	blank	blank	blank	blank	blank	no	progressive period	no	yes	blank	yes	yes	yes	yes
190	2020/5/27 15:35:53	80sec	Mobile Submission	male	20yr and below	no	blank	Bachelor's degree and above	no	no	no	blank	blank	blank	no	blank	blank	yes	yes	yes	yes
191	2020/5/27 15:36:48	42sec	互填问卷	female	31-40yr	no	blank	Bachelor's degree and above	yes	yes	no	blank	blank	blank	no	blank	blank	yes	yes	yes	yes
192	2020/5/27 15:36:50	59sec	WeChat	male	20yr and below	no	blank	Bachelor's degree and above	no	yes	no	blank	blank	blank	no	blank	blank	yes	yes	yes	yes
193	2020/5/27 15:37:50	24sec	互填问卷	male	31-40yr	yes	Graduated and currently working in the medical field	blank	blank	blank	blank	yes	blank	progressive period	yes	blank	no	yes	yes	no	no
194	2020/5/27 15:37:56	88sec	WeChat	male	21-30yr	yes	Bachelor's degree or equivalent	blank	blank	blank	blank	blank	yes	terminal period	yes	yes	blank	yes	yes	yes	yes
195	2020/5/27 15:38:03	186sec	WeChat	female	51-60yr	yes	Graduated and currently working in the medical field	blank	blank	blank	blank	no	blank	terminal period	yes	blank	yes	yes	yes	yes	yes
197	2020/5/27 15:39:20	82sec	Mobile Submission	male	20yr and below	no	blank	Bachelor's degree and above	no	yes	no	blank	blank	blank	no	blank	blank	yes	indifferent	yes	yes
198	2020/5/27 15:40:18	236sec	Mobile Submission	female	20yr and below	no	blank	Bachelor's degree and above	yes	yes	yes	blank	blank	blank	no	blank	blank	yes	yes	yes	no
199	2020/5/27 15:40:51	60sec	Mobile Submission	female	20yr and below	no	blank	Bachelor's degree and above	yes	yes	no	blank	blank	blank	no	blank	blank	yes	yes	yes	indifferent
200	2020/5/27 15:40:51	58sec	Mobile Submission	male	21-30yr	yes	Bachelor's degree or equivalent	blank	blank	blank	blank	blank	no	progressive period	no	no	blank	yes	yes	yes	yes
201	2020/5/27 15:40:57	70sec	Mobile Submission	female	20yr and below	no	blank	Bachelor's degree and above	no	yes	no	blank	blank	blank	no	blank	blank	yes	yes	yes	no
202	2020/5/27 15:41:03	39sec	Mobile Submission	male	21-30yr	no	blank	Bachelor's degree and above	yes	yes	no	blank	blank	blank	no	blank	blank	yes	yes	yes	yes
203	2020/5/27 15:41:37	74sec	Mobile Submission	male	20yr and below	no	blank	Bachelor's degree and above	yes	yes	no	blank	blank	blank	no	blank	blank	indifferent	indifferent	yes	indifferent
204	2020/5/27 15:43:43	60sec	Mobile Submission	male	20yr and below	no	blank	Bachelor's degree and above	yes	yes	no	blank	blank	blank	no	blank	blank	indifferent	yes	yes	yes
205	2020/5/27 15:44:26	57sec	WeChat	male	21-30yr	yes	Bachelor's degree or equivalent	blank	blank	blank	blank	blank	no	terminal period	yes	yes	blank	indifferent	yes	yes	yes
206	2020/5/27 15:44:33	42sec	WeChat	female	20yr and below	no	blank	Bachelor's degree and above	yes	yes	no	blank	blank	blank	no	blank	blank	yes	yes	yes	indifferent
207	2020/5/27 15:46:56	100sec	Mobile Submission	male	20yr and below	no	blank	Bachelor's degree and above	yes	yes	no	blank	blank	blank	no	blank	blank	yes	indifferent	indifferent	indifferent
208	2020/5/27 15:47:01	149sec	WeChat	male	41-50yr	yes	Graduated and currently working in the medical field	blank	blank	blank	blank	yes	blank	progressive period	yes	blank	no	yes	yes	yes	yes
209	2020/5/27 15:48:58	33sec	WeChat	female	20yr and below	no	blank	Bachelor's degree and above	no	no	no	blank	blank	blank	no	blank	blank	indifferent	indifferent	indifferent	indifferent
210	2020/5/27 15:50:26	109sec	WeChat	male	31-40yr	yes	Graduate and above	blank	blank	blank	blank	blank	yes	progressive period	yes	yes	blank	yes	yes	yes	yes
211	2020/5/27 15:50:56	74sec	WeChat	female	21-30yr	no	blank	Bachelor's degree and above	no	no	no	blank	blank	blank	no	blank	blank	yes	yes	yes	indifferent
212	2020/5/27 15:51:15	68sec	WeChat	female	21-30yr	yes	Bachelor's degree or equivalent	blank	blank	blank	blank	blank	yes	terminal period	yes	yes	blank	yes	yes	yes	yes
213	2020/5/27 15:52:50	40sec	Mobile Submission	male	20yr and below	no	blank	Bachelor's degree and above	no	yes	no	blank	blank	blank	no	blank	blank	yes	yes	yes	yes
214	2020/5/27 15:53:05	97sec	WeChat	female	21-30yr	yes	Bachelor's degree or equivalent	blank	blank	blank	blank	blank	yes	terminal period	yes	yes	blank	yes	yes	yes	yes
215	2020/5/27 15:53:29	236sec	WeChat	male	51-60yr	yes	Bachelor's degree or equivalent	blank	blank	blank	blank	blank	yes	terminal period	yes	yes	blank	yes	yes	yes	yes
216	2020/5/27 15:53:56	138sec	WeChat	male	41-50yr	yes	Graduate and above	blank	blank	blank	blank	blank	yes	progressive period	yes	yes	blank	yes	yes	yes	yes
217	2020/5/27 15:54:15	42sec	WeChat	male	20yr and below	no	blank	Bachelor's degree and above	no	yes	no	blank	blank	blank	no	blank	blank	yes	yes	yes	yes
218	2020/5/27 15:55:19	57sec	WeChat	female	20yr and below	no	blank	Bachelor's degree and above	yes	yes	no	blank	blank	blank	no	blank	blank	indifferent	yes	yes	yes
219	2020/5/27 15:56:20	74sec	WeChat	male	31-40yr	yes	Graduated and currently working in the medical field	blank	blank	blank	blank	no	blank	progressive period	no	blank	no	indifferent	yes	yes	yes
220	2020/5/27 15:56:29	90sec	Mobile Submission	female	20yr and below	no	blank	Bachelor's degree and above	yes	yes	no	blank	blank	blank	no	blank	blank	yes	yes	yes	indifferent
221	2020/5/27 15:56:42	78sec	WeChat	female	21-30yr	yes	Bachelor's degree or equivalent	blank	blank	blank	blank	blank	yes	progressive period	yes	yes	blank	yes	yes	yes	indifferent
222	2020/5/27 15:57:14	240sec	WeChat	male	51-60yr	yes	Graduated and currently working in the medical field	blank	blank	blank	blank	yes	blank	progressive period	yes	blank	yes	yes	yes	yes	yes
224	2020/5/27 16:00:49	74sec	WeChat	male	41-50yr	yes	Graduated and currently working in the medical field	blank	blank	blank	blank	yes	blank	progressive period	yes	blank	yes	yes	yes	yes	yes
225	2020/5/27 16:02:23	91sec	WeChat	female	31-40yr	no	blank	Bachelor's degree and above	yes	yes	no	blank	blank	blank	no	blank	blank	yes	yes	yes	indifferent
226	2020/5/27 16:02:25	91sec	Mobile Submission	female	21-30yr	yes	Bachelor's degree or equivalent	blank	blank	blank	blank	blank	no	terminal period	no	no	blank	yes	yes	yes	yes
227	2020/5/27 16:05:29	59sec	Mobile Submission	female	20yr and below	yes	Bachelor's degree or equivalent	blank	blank	blank	blank	blank	no	progressive period	no	no	blank	yes	yes	yes	yes
228	2020/5/27 16:05:31	87sec	Mobile Submission	male	20yr and below	no	blank	Bachelor's degree and above	no	yes	no	blank	blank	blank	no	blank	blank	yes	yes	yes	indifferent
229	2020/5/27 16:05:45	61sec	WeChat	female	31-40yr	yes	Bachelor's degree or equivalent	blank	blank	blank	blank	blank	yes	terminal period	yes	yes	blank	yes	yes	yes	yes
230	2020/5/27 16:06:05	69sec	Mobile Submission	female	20yr and below	yes	Bachelor's degree or equivalent	blank	blank	blank	blank	blank	no	progressive period	no	yes	blank	yes	yes	yes	no
231	2020/5/27 16:06:32	105sec	WeChat	female	41-50yr	yes	Graduate and above	blank	blank	blank	blank	blank	yes	progressive period	yes	yes	blank	yes	yes	yes	yes
232	2020/5/27 16:07:18	52sec	Mobile Submission	female	20yr and below	no	blank	Bachelor's degree and above	no	no	no	blank	blank	blank	no	blank	blank	indifferent	yes	yes	indifferent
233	2020/5/27 16:08:37	40sec	Mobile Submission	female	20yr and below	no	blank	Bachelor's degree and above	yes	yes	no	blank	blank	blank	no	blank	blank	yes	yes	yes	yes
234	2020/5/27 16:09:38	48sec	Mobile Submission	female	20yr and below	yes	Bachelor's degree or equivalent	blank	blank	blank	blank	blank	no	early period	no	no	blank	yes	yes	yes	no
235	2020/5/27 16:10:05	46sec	Mobile Submission	male	21-30yr	no	blank	Bachelor's degree and above	yes	yes	no	blank	blank	blank	no	blank	blank	yes	yes	yes	yes
236	2020/5/27 16:11:11	47sec	WeChat	female	20yr and below	no	blank	Bachelor's degree and above	no	no	no	blank	blank	blank	no	blank	blank	yes	yes	yes	yes
237	2020/5/27 16:11:21	37sec	WeChat	female	20yr and below	no	blank	Bachelor's degree and above	no	yes	no	blank	blank	blank	no	blank	blank	yes	yes	indifferent	indifferent
238	2020/5/27 16:14:34	113sec	WeChat	female	21-30yr	yes	Bachelor's degree or equivalent	blank	blank	blank	blank	blank	no	terminal period	yes	yes	blank	yes	yes	indifferent	indifferent
239	2020/5/27 16:14:44	97sec	WeChat	female	21-30yr	yes	Bachelor's degree or equivalent	blank	blank	blank	blank	blank	yes	progressive period	no	yes	blank	indifferent	yes	yes	indifferent
240	2020/5/27 16:17:43	59sec	Mobile Submission	female	20yr and below	yes	Bachelor's degree or equivalent	blank	blank	blank	blank	blank	no	progressive period	no	yes	blank	yes	yes	yes	yes
241	2020/5/27 16:18:38	96sec	WeChat	male	41-50yr	yes	Graduated and currently working in the medical field	blank	blank	blank	blank	yes	blank	progressive period	yes	blank	yes	yes	yes	yes	yes
242	2020/5/27 16:19:47	72sec	Mobile Submission	female	20yr and below	no	blank	Bachelor's degree and above	no	no	no	blank	blank	blank	no	blank	blank	yes	yes	yes	indifferent
243	2020/5/27 16:20:23	53sec	Mobile Submission	female	20yr and below	no	blank	Bachelor's degree and above	yes	yes	no	blank	blank	blank	no	blank	blank	yes	yes	yes	yes
244	2020/5/27 16:20:44	69sec	Mobile Submission	female	20yr and below	no	blank	Bachelor's degree and above	yes	no	no	blank	blank	blank	no	blank	blank	yes	yes	yes	no
245	2020/5/27 16:23:03	77sec	Mobile Submission	female	21-30yr	no	blank	Bachelor's degree and above	yes	no	no	blank	blank	blank	no	blank	blank	yes	yes	yes	indifferent
246	2020/5/27 16:26:13	57sec	Mobile Submission	female	21-30yr	yes	Bachelor's degree or equivalent	blank	blank	blank	blank	blank	no	progressive period	no	yes	blank	yes	yes	yes	indifferent
247	2020/5/27 16:28:02	101sec	WeChat	male	21-30yr	yes	Bachelor's degree or equivalent	blank	blank	blank	blank	blank	yes	progressive period	no	yes	blank	yes	yes	yes	indifferent
248	2020/5/27 16:29:14	61sec	Mobile Submission	female	20yr and below	no	blank	Bachelor's degree and above	no	yes	no	blank	blank	blank	no	blank	blank	yes	yes	yes	no
249	2020/5/27 16:30:42	91sec	WeChat	female	21-30yr	no	blank	Bachelor's degree and above	no	yes	no	blank	blank	blank	no	blank	blank	yes	yes	yes	yes
250	2020/5/27 16:34:13	74sec	WeChat	male	20yr and below	no	blank	Bachelor's degree and above	yes	yes	no	blank	blank	blank	no	blank	blank	yes	yes	yes	indifferent
251	2020/5/27 16:34:27	66sec	Mobile Submission	male	20yr and below	yes	Bachelor's degree or equivalent	blank	blank	blank	blank	blank	no	terminal period	no	yes	blank	yes	yes	yes	yes
252	2020/5/27 16:34:59	54sec	互填问卷	male	21-30yr	no	blank	Bachelor's degree and above	yes	yes	no	blank	blank	blank	no	blank	blank	indifferent	yes	yes	yes
253	2020/5/27 16:36:05	27sec	互填问卷	male	41-50yr	no	blank	Bachelor's degree and above	yes	yes	no	blank	blank	blank	no	blank	blank	no	yes	indifferent	no
254	2020/5/27 16:37:01	29sec	互填问卷	female	21-30yr	yes	Bachelor's degree or equivalent	blank	blank	blank	blank	blank	yes	progressive period	no	no	blank	indifferent	indifferent	no	no
255	2020/5/27 16:37:25	68sec	Mobile Submission	male	20yr and below	no	blank	Bachelor's degree and above	yes	yes	no	blank	blank	blank	no	blank	blank	yes	yes	yes	yes
256	2020/5/27 16:37:36	72sec	WeChat	male	21-30yr	yes	Bachelor's degree or equivalent	blank	blank	blank	blank	blank	yes	progressive period	yes	yes	blank	yes	yes	yes	yes
257	2020/5/27 16:38:46	51sec	Mobile Submission	female	20yr and below	no	blank	Bachelor's degree and above	yes	yes	no	blank	blank	blank	no	blank	blank	yes	yes	yes	yes
258	2020/5/27 16:39:55	50sec	互填问卷	female	21-30yr	no	blank	Bachelor's degree and above	yes	yes	no	blank	blank	blank	yes	blank	blank	yes	yes	yes	yes
259	2020/5/27 16:41:32	76sec	WeChat	female	20yr and below	no	blank	Bachelor's degree and above	no	no	no	blank	blank	blank	no	blank	blank	indifferent	yes	yes	indifferent
260	2020/5/27 16:42:51	59sec	WeChat	female	41-50yr	yes	Graduated and currently working in the medical field	blank	blank	blank	blank	yes	blank	progressive period	yes	blank	yes	yes	yes	yes	yes
261	2020/5/27 16:45:42	78sec	Mobile Submission	male	20yr and below	no	blank	Bachelor's degree and above	yes	no	no	blank	blank	blank	no	blank	blank	indifferent	no	indifferent	no
262	2020/5/27 16:46:12	69sec	WeChat	female	31-40yr	yes	Graduated and currently working in the medical field	blank	blank	blank	blank	yes	blank	progressive period	no	blank	no	yes	yes	yes	yes
263	2020/5/27 16:46:34	57sec	Mobile Submission	male	20yr and below	no	blank	Bachelor's degree and above	yes	yes	no	blank	blank	blank	no	blank	blank	indifferent	yes	yes	yes
264	2020/5/27 16:52:20	72sec	Mobile Submission	male	21-30yr	no	blank	Bachelor's degree and above	yes	no	no	blank	blank	blank	no	blank	blank	indifferent	indifferent	indifferent	yes
265	2020/5/27 16:54:18	42sec	Mobile Submission	male	20yr and below	no	blank	Bachelor's degree and above	no	yes	no	blank	blank	blank	no	blank	blank	indifferent	indifferent	indifferent	indifferent
266	2020/5/27 16:54:25	76sec	WeChat	male	21-30yr	yes	Bachelor's degree or equivalent	blank	blank	blank	blank	blank	yes	terminal period	yes	yes	blank	yes	yes	yes	yes
267	2020/5/27 16:55:44	52sec	Mobile Submission	female	20yr and below	no	blank	Bachelor's degree and above	no	yes	no	blank	blank	blank	no	blank	blank	yes	yes	yes	yes
268	2020/5/27 16:55:50	74sec	Mobile Submission	female	20yr and below	no	blank	Bachelor's degree and above	yes	yes	no	blank	blank	blank	no	blank	blank	indifferent	yes	indifferent	no
269	2020/5/27 17:01:29	103sec	WeChat	female	21-30yr	yes	Bachelor's degree or equivalent	blank	blank	blank	blank	blank	yes	terminal period	yes	yes	blank	yes	yes	yes	yes
270	2020/5/27 17:01:33	125sec	WeChat	male	51-60yr	yes	Graduated and currently working in the medical field	blank	blank	blank	blank	yes	blank	terminal period	yes	blank	yes	yes	yes	yes	yes
271	2020/5/27 17:06:09	93sec	Mobile Submission	female	20yr and below	no	blank	Bachelor's degree and above	yes	yes	no	blank	blank	blank	no	blank	blank	yes	yes	yes	yes
272	2020/5/27 17:11:45	89sec	WeChat	male	21-30yr	yes	Bachelor's degree or equivalent	blank	blank	blank	blank	blank	yes	terminal period	yes	yes	blank	yes	yes	yes	yes
273	2020/5/27 17:11:48	86sec	Mobile Submission	female	20yr and below	yes	Bachelor's degree or equivalent	blank	blank	blank	blank	blank	yes	terminal period	no	yes	blank	yes	yes	yes	yes
274	2020/5/27 17:14:13	99sec	Mobile Submission	female	20yr and below	no	blank	Bachelor's degree and above	no	yes	no	blank	blank	blank	no	blank	blank	yes	yes	yes	yes
275	2020/5/27 17:17:21	88sec	Mobile Submission	female	20yr and below	no	blank	Bachelor's degree and above	yes	yes	no	blank	blank	blank	no	blank	blank	yes	yes	yes	indifferent
276	2020/5/27 17:18:16	161sec	WeChat	male	21-30yr	yes	Graduated and currently working in the medical field	blank	blank	blank	blank	no	blank	terminal period	no	blank	no	indifferent	indifferent	yes	indifferent
277	2020/5/27 17:22:31	55sec	Mobile Submission	male	21-30yr	no	blank	Bachelor's degree and above	no	yes	no	blank	blank	blank	no	blank	blank	indifferent	indifferent	indifferent	indifferent
278	2020/5/27 17:23:15	105sec	WeChat	female	21-30yr	yes	Graduated and currently working in the medical field	blank	blank	blank	blank	yes	blank	progressive period	yes	blank	yes	yes	yes	yes	yes
279	2020/5/27 17:25:58	65sec	Mobile Submission	female	21-30yr	no	blank	Bachelor's degree and above	yes	no	no	blank	blank	blank	yes	blank	blank	yes	yes	yes	yes
280	2020/5/27 17:29:50	140sec	WeChat	male	51-60yr	yes	Bachelor's degree or equivalent	blank	blank	blank	blank	blank	yes	terminal period	yes	yes	blank	yes	yes	yes	yes
281	2020/5/27 17:46:21	45sec	Mobile Submission	male	20yr and below	no	blank	Bachelor's degree and above	no	no	no	blank	blank	blank	no	blank	blank	indifferent	indifferent	indifferent	indifferent
282	2020/5/27 17:50:09	106sec	WeChat	female	31-40yr	yes	Graduated and currently working in the medical field	blank	blank	blank	blank	no	blank	terminal period	yes	blank	no	yes	yes	yes	yes
283	2020/5/27 17:56:36	131sec	WeChat	female	21-30yr	yes	Graduated and currently working in the medical field	blank	blank	blank	blank	yes	blank	progressive period	yes	blank	no	yes	yes	yes	yes
284	2020/5/27 18:02:52	82sec	Mobile Submission	female	20yr and below	no	blank	Bachelor's degree and above	yes	no	no	blank	blank	blank	no	blank	blank	yes	yes	yes	indifferent
285	2020/5/27 18:14:31	152sec	WeChat	female	21-30yr	yes	Graduated and currently working in the medical field	blank	blank	blank	blank	yes	blank	terminal period	yes	blank	no	yes	yes	yes	yes
286	2020/5/27 18:38:00	85sec	WeChat	male	31-40yr	yes	Graduated and currently working in the medical field	blank	blank	blank	blank	yes	blank	terminal period	yes	blank	yes	yes	yes	yes	yes
287	2020/5/27 18:42:46	90sec	Mobile Submission	male	21-30yr	yes	Bachelor's degree or equivalent	blank	blank	blank	blank	blank	no	terminal period	no	yes	blank	yes	yes	yes	indifferent
288	2020/5/27 18:47:09	80sec	WeChat	male	20yr and below	no	blank	Bachelor's degree and above	yes	yes	no	blank	blank	blank	no	blank	blank	yes	yes	yes	yes
289	2020/5/27 18:50:11	113sec	Mobile Submission	female	20yr and below	yes	Bachelor's degree or equivalent	blank	blank	blank	blank	blank	no	terminal period	no	yes	blank	yes	no	no	no
290	2020/5/27 18:52:12	49sec	WeChat	male	21-30yr	yes	Bachelor's degree or equivalent	blank	blank	blank	blank	blank	yes	progressive period	yes	yes	blank	yes	yes	yes	yes
291	2020/5/27 18:55:23	69sec	Mobile Submission	female	20yr and below	yes	Bachelor's degree or equivalent	blank	blank	blank	blank	blank	no	progressive period	no	yes	blank	yes	yes	yes	yes
292	2020/5/27 18:55:59	84sec	WeChat	male	41-50yr	yes	Graduate and above	blank	blank	blank	blank	blank	yes	progressive period	yes	yes	blank	yes	yes	yes	yes
293	2020/5/27 18:56:27	76sec	Mobile Submission	male	20yr and below	no	blank	Bachelor's degree and above	yes	yes	no	blank	blank	blank	no	blank	blank	yes	yes	yes	indifferent
294	2020/5/27 19:03:49	73sec	WeChat	male	20yr and below	no	blank	high school degree and below	yes	yes	no	blank	blank	blank	no	blank	blank	yes	yes	yes	yes
295	2020/5/27 19:04:21	138sec	WeChat	female	31-40yr	yes	Graduated and currently working in the medical field	blank	blank	blank	blank	no	blank	progressive period	no	blank	no	yes	yes	yes	yes
296	2020/5/27 19:04:32	41sec	WeChat	female	20yr and below	no	blank	Bachelor's degree and above	yes	yes	no	blank	blank	blank	no	blank	blank	indifferent	indifferent	indifferent	indifferent
297	2020/5/27 19:05:35	115sec	WeChat	female	31-40yr	yes	Graduated and currently working in the medical field	blank	blank	blank	blank	no	blank	progressive period	yes	blank	yes	indifferent	indifferent	yes	no
298	2020/5/27 19:05:41	41sec	WeChat	female	20yr and below	no	blank	Bachelor's degree and above	no	yes	no	blank	blank	blank	no	blank	blank	yes	yes	yes	yes
299	2020/5/27 19:09:29	120sec	WeChat	female	31-40yr	yes	Graduated and currently working in the medical field	blank	blank	blank	blank	no	blank	progressive period	yes	blank	yes	yes	yes	yes	yes
300	2020/5/27 19:10:27	109sec	WeChat	male	41-50yr	yes	Graduated and currently working in the medical field	blank	blank	blank	blank	yes	blank	terminal period	yes	blank	yes	yes	yes	yes	yes
301	2020/5/27 19:14:04	71sec	WeChat	male	41-50yr	no	blank	Bachelor's degree and above	yes	yes	no	blank	blank	blank	no	blank	blank	yes	yes	yes	yes
302	2020/5/27 19:16:16	85sec	WeChat	female	31-40yr	yes	Graduated and currently working in the medical field	blank	blank	blank	blank	no	blank	terminal period	yes	blank	yes	yes	yes	yes	yes
303	2020/5/27 19:20:38	87sec	WeChat	female	20yr and below	yes	Bachelor's degree or equivalent	blank	blank	blank	blank	blank	no	progressive period	no	yes	blank	yes	yes	indifferent	indifferent
304	2020/5/27 19:23:51	64sec	Mobile Submission	female	21-30yr	no	blank	Bachelor's degree and above	no	yes	no	blank	blank	blank	no	blank	blank	indifferent	yes	indifferent	indifferent
305	2020/5/27 19:24:23	105sec	Mobile Submission	female	20yr and below	yes	Bachelor's degree or equivalent	blank	blank	blank	blank	blank	yes	terminal period	no	yes	blank	yes	yes	yes	indifferent
306	2020/5/27 19:26:21	88sec	Mobile Submission	male	21-30yr	no	blank	high school degree and below	no	yes	yes	blank	blank	blank	no	blank	blank	indifferent	indifferent	indifferent	indifferent
307	2020/5/27 19:27:08	94sec	Mobile Submission	female	20yr and below	yes	Bachelor's degree or equivalent	blank	blank	blank	blank	blank	yes	terminal period	no	yes	blank	yes	yes	yes	yes
308	2020/5/27 19:46:50	82sec	Mobile Submission	female	21-30yr	no	blank	Bachelor's degree and above	no	no	no	blank	blank	blank	no	blank	blank	yes	yes	yes	indifferent
309	2020/5/27 19:54:52	76sec	WeChat	female	41-50yr	yes	Graduate and above	blank	blank	blank	blank	blank	yes	progressive period	yes	yes	blank	yes	yes	yes	yes
310	2020/5/27 19:55:04	305sec	WeChat	female	51-60yr	yes	Graduated and currently working in the medical field	blank	blank	blank	blank	yes	blank	progressive period	yes	blank	no	yes	yes	indifferent	yes
311	2020/5/27 19:56:18	63sec	WeChat	female	20yr and below	no	blank	Bachelor's degree and above	no	yes	no	blank	blank	blank	no	blank	blank	yes	yes	yes	yes
312	2020/5/27 20:03:46	156sec	WeChat	female	41-50yr	yes	Graduate and above	blank	blank	blank	blank	blank	yes	progressive period	yes	yes	blank	yes	yes	yes	yes
313	2020/5/27 20:11:15	80sec	Mobile Submission	female	20yr and below	no	blank	Bachelor's degree and above	no	yes	no	blank	blank	blank	no	blank	blank	yes	yes	yes	yes
314	2020/5/27 20:13:08	83sec	WeChat	male	21-30yr	no	blank	Bachelor's degree and above	yes	yes	yes	blank	blank	blank	no	blank	blank	yes	yes	yes	yes
315	2020/5/27 20:15:02	84sec	WeChat	female	31-40yr	yes	Graduate and above	blank	blank	blank	blank	blank	yes	progressive period	yes	yes	blank	yes	yes	yes	yes
316	2020/5/27 20:16:48	53sec	WeChat	male	31-40yr	yes	Graduated and currently working in the medical field	blank	blank	blank	blank	yes	blank	early period	yes	blank	yes	yes	yes	yes	yes
317	2020/5/27 20:20:21	132sec	WeChat	female	41-50yr	yes	Graduated and currently working in the medical field	blank	blank	blank	blank	yes	blank	progressive period	yes	blank	yes	yes	yes	yes	indifferent
318	2020/5/27 20:21:22	86sec	WeChat	female	31-40yr	yes	Graduated and currently working in the medical field	blank	blank	blank	blank	no	blank	progressive period	yes	blank	yes	yes	yes	yes	yes
319	2020/5/27 20:21:31	65sec	WeChat	female	41-50yr	yes	Graduated and currently working in the medical field	blank	blank	blank	blank	no	blank	progressive period	yes	blank	yes	yes	yes	yes	yes
320	2020/5/27 20:23:09	45sec	WeChat	male	21-30yr	yes	Graduated and currently working in the medical field	blank	blank	blank	blank	no	blank	terminal period	yes	blank	yes	yes	yes	yes	yes
321	2020/5/27 20:23:27	121sec	WeChat	male	41-50yr	no	blank	Bachelor's degree and above	yes	yes	no	blank	blank	blank	yes	blank	blank	yes	yes	yes	yes
322	2020/5/27 20:24:25	77sec	WeChat	female	21-30yr	yes	Bachelor's degree or equivalent	blank	blank	blank	blank	blank	yes	progressive period	yes	yes	blank	yes	yes	yes	indifferent
323	2020/5/27 20:25:39	163sec	WeChat	male	31-40yr	yes	Graduated and currently working in the medical field	blank	blank	blank	blank	no	blank	progressive period	no	blank	no	indifferent	yes	yes	yes
324	2020/5/27 20:28:29	73sec	WeChat	female	31-40yr	yes	Graduate and above	blank	blank	blank	blank	blank	yes	progressive period	yes	yes	blank	yes	yes	yes	yes
325	2020/5/27 20:34:12	112sec	WeChat	male	31-40yr	yes	Graduate and above	blank	blank	blank	blank	blank	yes	progressive period	yes	yes	blank	yes	yes	yes	yes
326	2020/5/27 20:34:32	44sec	WeChat	female	31-40yr	yes	Graduated and currently working in the medical field	blank	blank	blank	blank	no	blank	progressive period	yes	blank	yes	yes	yes	yes	yes
327	2020/5/27 20:37:46	113sec	WeChat	female	41-50yr	yes	Graduate and above	blank	blank	blank	blank	blank	yes	progressive period	yes	yes	blank	yes	yes	yes	yes
328	2020/5/27 20:43:08	165sec	WeChat	female	51-60yr	yes	Graduated and currently working in the medical field	blank	blank	blank	blank	yes	blank	early period	yes	blank	yes	indifferent	yes	yes	indifferent
329	2020/5/27 20:43:20	65sec	WeChat	female	31-40yr	yes	Graduate and above	blank	blank	blank	blank	blank	yes	early period	yes	yes	blank	yes	yes	yes	indifferent
330	2020/5/27 20:44:11	119sec	Mobile Submission	female	21-30yr	yes	Bachelor's degree or equivalent	blank	blank	blank	blank	blank	yes	progressive period	yes	yes	blank	yes	yes	yes	yes
331	2020/5/27 20:44:54	68sec	WeChat	male	41-50yr	yes	Graduated and currently working in the medical field	blank	blank	blank	blank	yes	blank	progressive period	yes	blank	yes	yes	yes	yes	yes
332	2020/5/27 20:48:18	98sec	WeChat	female	31-40yr	yes	Graduated and currently working in the medical field	blank	blank	blank	blank	no	blank	progressive period	yes	blank	no	yes	yes	yes	yes
333	2020/5/27 20:49:16	291sec	WeChat	female	31-40yr	yes	Graduated and currently working in the medical field	blank	blank	blank	blank	no	blank	terminal period	yes	blank	no	yes	yes	yes	yes
334	2020/5/27 20:49:53	151sec	WeChat	female	41-50yr	yes	Graduate and above	blank	blank	blank	blank	blank	yes	progressive period	yes	yes	blank	yes	yes	yes	yes
335	2020/5/27 21:01:05	71sec	WeChat	female	51-60yr	yes	Graduated and currently working in the medical field	blank	blank	blank	blank	no	blank	progressive period	yes	blank	yes	yes	yes	yes	yes
336	2020/5/27 21:08:24	103sec	WeChat	female	51-60yr	yes	Graduated and currently working in the medical field	blank	blank	blank	blank	no	blank	progressive period	yes	blank	yes	yes	yes	yes	yes
337	2020/5/27 21:09:58	394sec	WeChat	male	51-60yr	yes	Graduated and currently working in the medical field	blank	blank	blank	blank	yes	blank	terminal period	yes	blank	yes	yes	yes	yes	yes
338	2020/5/27 21:20:26	208sec	WeChat	male	41-50yr	no	blank	high school degree and below	no	yes	no	blank	blank	blank	no	blank	blank	indifferent	indifferent	indifferent	indifferent
339	2020/5/27 21:33:56	39sec	Mobile Submission	male	20yr and below	no	blank	Bachelor's degree and above	yes	yes	no	blank	blank	blank	no	blank	blank	yes	yes	yes	yes
340	2020/5/27 21:38:49	49sec	Mobile Submission	female	20yr and below	yes	Bachelor's degree or equivalent	blank	blank	blank	blank	blank	no	early period	no	yes	blank	yes	yes	yes	indifferent
341	2020/5/27 21:42:14	103sec	Mobile Submission	male	21-30yr	yes	Bachelor's degree or equivalent	blank	blank	blank	blank	blank	no	terminal period	no	yes	blank	yes	yes	yes	yes
342	2020/5/27 21:51:54	86sec	WeChat	female	51-60yr	yes	Graduated and currently working in the medical field	blank	blank	blank	blank	no	blank	terminal period	yes	blank	no	yes	yes	yes	yes
343	2020/5/27 22:09:54	64sec	Mobile Submission	male	20yr and below	no	blank	Bachelor's degree and above	no	no	no	blank	blank	blank	no	blank	blank	indifferent	yes	yes	indifferent
344	2020/5/27 22:10:56	191sec	WeChat	female	41-50yr	yes	Graduated and currently working in the medical field	blank	blank	blank	blank	yes	blank	progressive period	yes	blank	yes	yes	yes	yes	yes
345	2020/5/27 22:12:36	70sec	WeChat	female	31-40yr	yes	Graduate and above	blank	blank	blank	blank	blank	yes	terminal period	yes	yes	blank	yes	yes	yes	yes
346	2020/5/27 22:17:40	55sec	Mobile Submission	female	20yr and below	no	blank	Bachelor's degree and above	no	yes	no	blank	blank	blank	no	blank	blank	yes	yes	yes	yes
347	2020/5/27 22:22:39	85sec	WeChat	female	41-50yr	yes	Graduate and above	blank	blank	blank	blank	blank	no	progressive period	yes	yes	blank	yes	yes	yes	no
348	2020/5/27 22:48:32	56sec	Mobile Submission	female	21-30yr	no	blank	Bachelor's degree and above	yes	yes	no	blank	blank	blank	no	blank	blank	yes	yes	yes	indifferent
349	2020/5/27 23:21:20	58sec	Mobile Submission	female	20yr and below	yes	Bachelor's degree or equivalent	blank	blank	blank	blank	blank	no	terminal period	no	no	blank	yes	yes	yes	yes
350	2020/5/27 23:27:32	42sec	Mobile Submission	female	20yr and below	no	blank	Bachelor's degree and above	no	yes	no	blank	blank	blank	no	blank	blank	yes	yes	yes	yes
351	2020/5/27 23:28:44	71sec	Mobile Submission	male	21-30yr	no	blank	Bachelor's degree and above	yes	yes	no	blank	blank	blank	no	blank	blank	yes	yes	yes	yes
352	2020/5/28 0:24:19	80sec	WeChat	male	21-30yr	yes	Bachelor's degree or equivalent	blank	blank	blank	blank	blank	yes	progressive period	yes	yes	blank	yes	yes	yes	yes
353	2020/5/28 0:24:23	62sec	Mobile Submission	female	21-30yr	yes	Bachelor's degree or equivalent	blank	blank	blank	blank	blank	no	terminal period	no	no	blank	yes	yes	yes	yes
354	2020/5/28 2:09:24	132sec	互填问卷	female	21-30yr	no	blank	Bachelor's degree and above	yes	no	no	blank	blank	blank	no	blank	blank	yes	yes	yes	indifferent
355	2020/5/28 7:27:27	169sec	WeChat	male	41-50yr	no	blank	high school degree and below	yes	yes	yes	blank	blank	blank	no	blank	blank	yes	yes	yes	yes
356	2020/5/28 7:55:05	94sec	Mobile Submission	female	20yr and below	no	blank	Bachelor's degree and above	no	yes	no	blank	blank	blank	no	blank	blank	yes	yes	yes	indifferent
357	2020/5/28 8:04:20	88sec	Mobile Submission	female	20yr and below	no	blank	Bachelor's degree and above	no	no	no	blank	blank	blank	no	blank	blank	yes	yes	yes	indifferent
358	2020/5/28 10:08:42	58sec	WeChat	female	20yr and below	yes	Bachelor's degree or equivalent	blank	blank	blank	blank	blank	no	terminal period	no	yes	blank	yes	yes	yes	indifferent
359	2020/5/28 12:58:27	132sec	Mobile Submission	female	21-30yr	no	blank	Bachelor's degree and above	no	yes	no	blank	blank	blank	no	blank	blank	yes	yes	yes	indifferent
360	2020/5/28 17:31:41	154sec	WeChat	male	31-40yr	yes	Graduated and currently working in the medical field	blank	blank	blank	blank	yes	blank	terminal period	yes	blank	no	yes	yes	yes	yes
361	2020/5/28 21:47:25	90sec	Mobile Submission	female	20yr and below	yes	Bachelor's degree or equivalent	blank	blank	blank	blank	blank	no	terminal period	no	yes	blank	yes	yes	yes	indifferent
362	2020/5/28 21:52:21	73sec	Mobile Submission	female	20yr and below	yes	Bachelor's degree or equivalent	blank	blank	blank	blank	blank	no	progressive period	no	no	blank	yes	yes	yes	indifferent
363	2020/5/28 21:53:37	70sec	Mobile Submission	female	21-30yr	no	blank	Bachelor's degree and above	yes	yes	no	blank	blank	blank	no	blank	blank	yes	yes	yes	yes
364	2020/5/28 22:56:14	70sec	Mobile Submission	male	20yr and below	yes	Bachelor's degree or equivalent	blank	blank	blank	blank	blank	yes	progressive period	no	yes	blank	yes	yes	yes	yes
365	2020/5/28 23:06:11	82sec	Mobile Submission	female	20yr and below	no	blank	Bachelor's degree and above	yes	yes	no	blank	blank	blank	no	blank	blank	yes	yes	yes	indifferent
366	2020/5/29 15:27:01	64sec	Mobile Submission	female	20yr and below	yes	Bachelor's degree or equivalent	blank	blank	blank	blank	blank	no	terminal period	no	yes	blank	yes	yes	yes	yes
367	2020/5/29 17:24:24	154sec	WeChat	male	51-60yr	yes	Bachelor's degree or equivalent	blank	blank	blank	blank	blank	yes	terminal period	yes	yes	blank	yes	yes	yes	yes
368	2020/5/29 17:39:49	49sec	Mobile Submission	male	20yr and below	no	blank	Bachelor's degree and above	no	no	no	blank	blank	blank	no	blank	blank	yes	yes	yes	yes
369	2020/5/30 0:33:16	58sec	Mobile Submission	female	21-30yr	yes	Bachelor's degree or equivalent	blank	blank	blank	blank	blank	no	progressive period	no	yes	blank	yes	yes	yes	yes
370	2020/5/30 8:42:18	97sec	WeChat	male	31-40yr	yes	Bachelor's degree or equivalent	blank	blank	blank	blank	blank	yes	progressive period	yes	yes	blank	yes	yes	yes	yes
371	2020/5/30 10:59:25	107sec	WeChat	male	41-50yr	no	blank	high school degree and below	yes	yes	no	blank	blank	blank	yes	blank	blank	yes	yes	yes	no
372	2020/5/31 16:49:07	63sec	Mobile Submission	female	21-30yr	yes	Bachelor's degree or equivalent	blank	blank	blank	blank	blank	no	terminal period	no	yes	blank	yes	yes	yes	indifferent
373	2020/5/31 21:32:51	68sec	Mobile Submission	female	21-30yr	yes	Bachelor's degree or equivalent	blank	blank	blank	blank	blank	yes	early period	no	yes	blank	yes	yes	yes	indifferent
374	2020/5/31 21:38:11	58sec	Mobile Submission	female	20yr and below	yes	Bachelor's degree or equivalent	blank	blank	blank	blank	blank	no	progressive period	no	yes	blank	yes	yes	yes	yes
375	2020/5/31 21:38:47	33sec	Mobile Submission	female	20yr and below	no	blank	Bachelor's degree and above	yes	yes	yes	blank	blank	blank	no	blank	blank	yes	no	yes	yes
376	2020/5/31 21:40:44	57sec	Mobile Submission	female	21-30yr	no	blank	Bachelor's degree and above	yes	yes	no	blank	blank	blank	no	blank	blank	yes	yes	yes	yes
377	2020/5/31 21:48:23	69sec	Mobile Submission	female	20yr and below	yes	Bachelor's degree or equivalent	blank	blank	blank	blank	blank	no	progressive period	no	yes	blank	yes	yes	yes	indifferent
378	2020/5/31 21:48:44	51sec	Mobile Submission	male	21-30yr	yes	Bachelor's degree or equivalent	blank	blank	blank	blank	blank	no	progressive period	no	no	blank	yes	yes	yes	indifferent
379	2020/5/31 21:57:36	68sec	Mobile Submission	female	21-30yr	yes	Bachelor's degree or equivalent	blank	blank	blank	blank	blank	yes	terminal period	no	yes	blank	yes	yes	yes	yes
380	2020/5/31 21:58:16	82sec	Mobile Submission	female	20yr and below	yes	Bachelor's degree or equivalent	blank	blank	blank	blank	blank	no	early period	no	yes	blank	yes	yes	yes	indifferent
381	2020/5/31 22:23:17	50sec	Mobile Submission	female	20yr and below	no	blank	Bachelor's degree and above	no	no	no	blank	blank	blank	no	blank	blank	yes	yes	yes	indifferent
382	2020/5/31 23:12:18	98sec	Mobile Submission	female	21-30yr	yes	Bachelor's degree or equivalent	blank	blank	blank	blank	blank	yes	progressive period	no	yes	blank	yes	yes	yes	yes
383	2020/6/1 5:39:14	94sec	Mobile Submission	female	21-30yr	no	blank	Bachelor's degree and above	no	no	no	blank	blank	blank	no	blank	blank	indifferent	indifferent	indifferent	indifferent
384	2020/6/1 6:56:10	96sec	Mobile Submission	female	20yr and below	yes	Bachelor's degree or equivalent	blank	blank	blank	blank	blank	no	terminal period	no	yes	blank	yes	yes	yes	yes
385	2020/6/1 7:10:13	117sec	Mobile Submission	female	21-30yr	no	blank	Bachelor's degree and above	yes	yes	no	blank	blank	blank	no	blank	blank	yes	yes	yes	yes
386	2020/6/1 12:31:00	73sec	Mobile Submission	female	21-30yr	yes	Bachelor's degree or equivalent	blank	blank	blank	blank	blank	no	progressive period	no	yes	blank	yes	yes	yes	yes
387	2020/6/1 14:35:07	36sec	Mobile Submission	female	20yr and below	yes	Bachelor's degree or equivalent	blank	blank	blank	blank	blank	no	progressive period	no	yes	blank	yes	yes	yes	yes
388	2020/6/2 23:31:49	72sec	Mobile Submission	male	20yr and below	no	blank	Bachelor's degree and above	no	yes	no	blank	blank	blank	no	blank	blank	yes	yes	yes	yes
389	2020/6/6 23:43:17	74sec	WeChat	male	31-40yr	yes	Graduated and currently working in the medical field	blank	blank	blank	blank	yes	blank	progressive period	yes	blank	yes	yes	yes	yes	yes
390	2020/6/16 23:17:05	102sec	Mobile Submission	male	20yr and below	yes	Bachelor's degree or equivalent	blank	blank	blank	blank	blank	no	early period	no	yes	blank	indifferent	indifferent	yes	indifferent
391	2020/7/5 9:34:59	61sec	Mobile Submission	female	20yr and below	yes	Bachelor's degree or equivalent	blank	blank	blank	blank	blank	no	progressive period	no	yes	blank	yes	yes	yes	yes
392	2020/7/11 11:31:40	43sec	Mobile Submission	female	20yr and below	yes	Bachelor's degree or equivalent	blank	blank	blank	blank	blank	no	terminal period	yes	yes	blank	yes	yes	yes	yes
393	2020/7/11 11:31:41	48sec	Mobile Submission	male	20yr and below	yes	Bachelor's degree or equivalent	blank	blank	blank	blank	blank	no	progressive period	no	yes	blank	indifferent	indifferent	indifferent	indifferent
394	2020/7/11 11:31:59	69sec	Mobile Submission	male	21-30yr	yes	Bachelor's degree or equivalent	blank	blank	blank	blank	blank	no	progressive period	no	yes	blank	indifferent	indifferent	indifferent	indifferent
395	2020/7/11 11:34:45	55sec	Mobile Submission	female	20yr and below	yes	Bachelor's degree or equivalent	blank	blank	blank	blank	blank	no	early period	no	yes	blank	yes	yes	yes	yes
396	2020/7/11 11:42:35	57sec	Mobile Submission	male	20yr and below	yes	Bachelor's degree or equivalent	blank	blank	blank	blank	blank	no	progressive period	no	no	blank	yes	yes	yes	indifferent
397	2020/7/11 11:43:59	99sec	Mobile Submission	female	20yr and below	yes	Bachelor's degree or equivalent	blank	blank	blank	blank	blank	no	progressive period	no	yes	blank	yes	yes	yes	yes
398	2020/7/11 11:57:45	81sec	Mobile Submission	male	20yr and below	yes	Bachelor's degree or equivalent	blank	blank	blank	blank	blank	no	terminal period	no	yes	blank	yes	yes	yes	yes
399	2020/7/11 12:29:19	36sec	Mobile Submission	male	20yr and below	yes	Bachelor's degree or equivalent	blank	blank	blank	blank	blank	no	terminal period	no	yes	blank	yes	yes	yes	yes
400	2020/7/11 12:32:50	47sec	Mobile Submission	male	20yr and below	no	blank	Bachelor's degree and above	yes	yes	no	blank	blank	blank	no	blank	blank	yes	yes	yes	yes
401	2020/7/11 12:35:20	95sec	Mobile Submission	female	20yr and below	no	blank	Bachelor's degree and above	yes	yes	no	blank	blank	blank	no	blank	blank	yes	yes	yes	yes
402	2020/7/11 12:35:35	93sec	Mobile Submission	male	21-30yr	no	blank	Bachelor's degree and above	no	yes	no	blank	blank	blank	no	blank	blank	yes	yes	yes	indifferent
403	2020/7/11 12:37:15	66sec	Mobile Submission	male	21-30yr	no	blank	Bachelor's degree and above	no	yes	no	blank	blank	blank	no	blank	blank	yes	yes	yes	indifferent
404	2020/7/11 12:38:49	66sec	Mobile Submission	male	20yr and below	no	blank	Bachelor's degree and above	no	no	no	blank	blank	blank	no	blank	blank	indifferent	yes	yes	no
405	2020/7/11 12:40:49	48sec	Mobile Submission	male	20yr and below	yes	Bachelor's degree or equivalent	blank	blank	blank	blank	blank	yes	progressive period	yes	yes	blank	yes	yes	yes	yes
406	2020/7/11 12:41:16	72sec	Mobile Submission	female	20yr and below	no	blank	Bachelor's degree and above	yes	yes	no	blank	blank	blank	yes	blank	blank	yes	yes	yes	indifferent
407	2020/7/11 12:42:34	65sec	Mobile Submission	female	20yr and below	no	blank	Bachelor's degree and above	yes	no	no	blank	blank	blank	no	blank	blank	indifferent	yes	yes	indifferent
408	2020/7/11 12:43:19	152sec	Mobile Submission	female	20yr and below	no	blank	Bachelor's degree and above	yes	yes	no	blank	blank	blank	no	blank	blank	yes	yes	yes	indifferent
409	2020/7/11 12:43:20	37sec	Mobile Submission	male	21-30yr	no	blank	Bachelor's degree and above	yes	yes	yes	blank	blank	blank	yes	blank	blank	yes	yes	yes	yes
410	2020/7/11 12:54:07	61sec	Mobile Submission	male	20yr and below	yes	Bachelor's degree or equivalent	blank	blank	blank	blank	blank	no	progressive period	no	yes	blank	yes	yes	yes	yes
411	2020/7/11 12:58:22	134sec	Mobile Submission	male	21-30yr	yes	Bachelor's degree or equivalent	blank	blank	blank	blank	blank	no	progressive period	no	yes	blank	yes	yes	yes	indifferent
412	2020/7/11 13:04:51	91sec	Mobile Submission	male	20yr and below	no	blank	Bachelor's degree and above	yes	yes	no	blank	blank	blank	yes	blank	blank	yes	yes	yes	yes
413	2020/7/11 13:10:41	62sec	Mobile Submission	male	21-30yr	no	blank	Bachelor's degree and above	no	yes	no	blank	blank	blank	no	blank	blank	indifferent	yes	yes	indifferent
414	2020/7/11 14:38:07	82sec	Mobile Submission	female	20yr and below	yes	Bachelor's degree or equivalent	blank	blank	blank	blank	blank	no	progressive period	no	yes	blank	indifferent	yes	yes	yes
415	2020/7/11 17:31:05	41sec	Mobile Submission	male	21-30yr	no	blank	Bachelor's degree and above	no	no	no	blank	blank	blank	no	blank	blank	indifferent	indifferent	indifferent	indifferent
416	2020/12/2 12:28:39	68sec	WeChat	male	21-30yr	yes	Graduated and currently working in the medical field	blank	blank	blank	blank	yes	blank	terminal period	yes	blank	yes	yes	yes	yes	yes
417	2020/12/2 12:31:40	224sec	WeChat	male	31-40yr	yes	Bachelor's degree or equivalent	blank	blank	blank	blank	blank	no	terminal period	no	yes	blank	yes	yes	yes	yes
418	2020/12/2 12:34:30	94sec	WeChat	male	41-50yr	yes	Graduate and above	blank	blank	blank	blank	blank	yes	progressive period	yes	yes	blank	yes	yes	yes	yes
419	2020/12/2 12:34:57	118sec	WeChat	male	31-40yr	yes	Bachelor's degree or equivalent	blank	blank	blank	blank	blank	yes	progressive period	yes	yes	blank	no	yes	no	yes
420	2020/12/2 12:35:17	95sec	WeChat	male	21-30yr	yes	Graduated and currently working in the medical field	blank	blank	blank	blank	no	blank	progressive period	yes	blank	yes	yes	yes	yes	yes
421	2020/12/2 12:35:18	89sec	WeChat	male	41-50yr	yes	Bachelor's degree or equivalent	blank	blank	blank	blank	blank	yes	progressive period	yes	yes	blank	yes	yes	yes	yes
422	2020/12/2 12:35:54	59sec	WeChat	female	21-30yr	yes	Graduate and above	blank	blank	blank	blank	blank	yes	terminal period	yes	yes	blank	yes	yes	yes	yes
423	2020/12/2 12:36:12	55sec	WeChat	male	31-40yr	yes	Bachelor's degree or equivalent	blank	blank	blank	blank	blank	no	terminal period	yes	yes	blank	yes	yes	yes	yes
424	2020/12/2 12:36:13	92sec	WeChat	male	21-30yr	yes	Bachelor's degree or equivalent	blank	blank	blank	blank	blank	no	terminal period	no	no	blank	indifferent	yes	indifferent	yes
425	2020/12/2 12:36:23	50sec	WeChat	female	21-30yr	yes	Graduate and above	blank	blank	blank	blank	blank	yes	progressive period	yes	yes	blank	yes	yes	yes	yes
426	2020/12/2 12:36:25	66sec	WeChat	male	21-30yr	yes	Graduated and currently working in the medical field	blank	blank	blank	blank	no	blank	progressive period	yes	blank	no	yes	yes	yes	indifferent
427	2020/12/2 12:37:02	71sec	WeChat	female	21-30yr	yes	Bachelor's degree or equivalent	blank	blank	blank	blank	blank	yes	progressive period	yes	yes	blank	yes	yes	yes	indifferent
428	2020/12/2 12:37:03	96sec	WeChat	female	21-30yr	yes	Graduated and currently working in the medical field	blank	blank	blank	blank	no	blank	progressive period	yes	blank	yes	yes	yes	yes	yes
429	2020/12/2 12:37:05	152sec	WeChat	male	31-40yr	yes	Graduated and currently working in the medical field	blank	blank	blank	blank	no	blank	terminal period	yes	blank	no	yes	yes	yes	yes
430	2020/12/2 12:37:42	46sec	WeChat	female	21-30yr	yes	Graduated and currently working in the medical field	blank	blank	blank	blank	no	blank	progressive period	yes	blank	yes	yes	yes	yes	yes
431	2020/12/2 12:39:01	129sec	WeChat	female	31-40yr	yes	Graduated and currently working in the medical field	blank	blank	blank	blank	no	blank	terminal period	yes	blank	yes	yes	yes	no	yes
432	2020/12/2 12:39:10	123sec	WeChat	male	21-30yr	yes	Bachelor's degree or equivalent	blank	blank	blank	blank	blank	yes	progressive period	no	yes	blank	yes	yes	yes	yes
433	2020/12/2 12:40:59	110sec	WeChat	male	21-30yr	yes	Graduate and above	blank	blank	blank	blank	blank	yes	terminal period	yes	yes	blank	yes	yes	yes	indifferent
434	2020/12/2 12:41:02	110sec	WeChat	female	21-30yr	yes	Graduated and currently working in the medical field	blank	blank	blank	blank	no	blank	terminal period	yes	blank	no	yes	yes	indifferent	no
435	2020/12/2 12:41:42	125sec	WeChat	male	41-50yr	yes	Graduated and currently working in the medical field	blank	blank	blank	blank	no	blank	progressive period	yes	blank	yes	yes	yes	yes	yes
436	2020/12/2 12:43:12	122sec	WeChat	male	21-30yr	yes	Graduated and currently working in the medical field	blank	blank	blank	blank	no	blank	terminal period	yes	blank	no	yes	yes	no	no
437	2020/12/2 12:47:14	79sec	WeChat	male	21-30yr	yes	Bachelor's degree or equivalent	blank	blank	blank	blank	blank	yes	early period	yes	yes	blank	yes	yes	yes	indifferent
438	2020/12/2 12:48:47	67sec	WeChat	male	21-30yr	yes	Graduate and above	blank	blank	blank	blank	blank	yes	terminal period	yes	yes	blank	yes	yes	yes	yes
439	2020/12/2 12:50:01	96sec	WeChat	male	31-40yr	yes	Bachelor's degree or equivalent	blank	blank	blank	blank	blank	yes	terminal period	no	yes	blank	yes	yes	yes	yes
440	2020/12/2 12:53:59	112sec	WeChat	male	21-30yr	yes	Graduated and currently working in the medical field	blank	blank	blank	blank	yes	blank	progressive period	yes	blank	yes	yes	yes	yes	indifferent
441	2020/12/2 12:55:30	114sec	WeChat	male	31-40yr	yes	Bachelor's degree or equivalent	blank	blank	blank	blank	blank	yes	progressive period	yes	yes	blank	yes	yes	yes	yes
442	2020/12/2 12:59:21	204sec	WeChat	male	21-30yr	yes	Graduated and currently working in the medical field	blank	blank	blank	blank	no	blank	progressive period	yes	blank	no	yes	yes	yes	yes
443	2020/12/2 13:00:48	114sec	WeChat	female	31-40yr	yes	Bachelor's degree or equivalent	blank	blank	blank	blank	blank	yes	progressive period	yes	yes	blank	yes	yes	yes	yes
444	2020/12/2 13:02:36	195sec	WeChat	female	21-30yr	yes	Graduate and above	blank	blank	blank	blank	blank	yes	progressive period	yes	yes	blank	yes	yes	yes	yes
445	2020/12/2 13:02:57	81sec	WeChat	male	21-30yr	yes	Bachelor's degree or equivalent	blank	blank	blank	blank	blank	yes	terminal period	yes	yes	blank	yes	yes	yes	yes
446	2020/12/2 13:03:05	60sec	WeChat	female	21-30yr	yes	Graduate and above	blank	blank	blank	blank	blank	no	progressive period	yes	yes	blank	yes	yes	yes	yes
447	2020/12/2 13:04:06	114sec	WeChat	female	31-40yr	yes	Bachelor's degree or equivalent	blank	blank	blank	blank	blank	yes	progressive period	yes	yes	blank	yes	yes	yes	yes
448	2020/12/2 13:06:13	102sec	WeChat	female	21-30yr	yes	Graduate and above	blank	blank	blank	blank	blank	yes	progressive period	yes	yes	blank	yes	yes	yes	yes
449	2020/12/2 13:07:04	98sec	WeChat	male	31-40yr	yes	Graduated and currently working in the medical field	blank	blank	blank	blank	yes	blank	early period	yes	blank	yes	indifferent	yes	yes	yes
450	2020/12/2 13:13:18	78sec	WeChat	male	21-30yr	yes	Bachelor's degree or equivalent	blank	blank	blank	blank	blank	yes	progressive period	yes	yes	blank	yes	yes	yes	yes
451	2020/12/2 13:25:32	74sec	WeChat	female	21-30yr	yes	Graduated and currently working in the medical field	blank	blank	blank	blank	no	blank	terminal period	yes	blank	yes	yes	yes	yes	yes
452	2020/12/2 13:38:22	78sec	WeChat	female	21-30yr	yes	Bachelor's degree or equivalent	blank	blank	blank	blank	blank	yes	terminal period	yes	yes	blank	yes	yes	yes	yes
453	2020/12/2 13:41:17	106sec	WeChat	female	31-40yr	yes	Graduated and currently working in the medical field	blank	blank	blank	blank	no	blank	progressive period	no	blank	no	yes	yes	yes	yes
454	2020/12/2 13:44:42	83sec	WeChat	male	21-30yr	yes	Bachelor's degree or equivalent	blank	blank	blank	blank	blank	yes	terminal period	yes	yes	blank	yes	yes	yes	indifferent
455	2020/12/2 15:26:40	139sec	WeChat	male	31-40yr	yes	Graduated and currently working in the medical field	blank	blank	blank	blank	no	blank	progressive period	no	blank	no	yes	yes	yes	yes
456	2020/12/2 15:29:24	70sec	WeChat	female	31-40yr	yes	Graduated and currently working in the medical field	blank	blank	blank	blank	no	blank	progressive period	yes	blank	yes	yes	yes	yes	yes
457	2020/12/2 15:53:23	119sec	WeChat	female	31-40yr	yes	Bachelor's degree or equivalent	blank	blank	blank	blank	blank	yes	terminal period	yes	yes	blank	yes	yes	yes	yes
458	2020/12/2 16:23:39	135sec	WeChat	male	31-40yr	yes	Graduated and currently working in the medical field	blank	blank	blank	blank	yes	blank	terminal period	yes	blank	no	yes	yes	yes	indifferent
459	2020/12/2 16:59:06	72sec	WeChat	male	21-30yr	yes	Bachelor's degree or equivalent	blank	blank	blank	blank	blank	yes	early period	yes	yes	blank	yes	yes	yes	yes
460	2020/12/2 19:13:49	98sec	WeChat	female	21-30yr	yes	Bachelor's degree or equivalent	blank	blank	blank	blank	blank	no	progressive period	no	yes	blank	yes	yes	yes	yes
461	2020/12/2 19:54:31	410sec	WeChat	female	21-30yr	yes	Graduated and currently working in the medical field	blank	blank	blank	blank	no	blank	terminal period	yes	blank	no	yes	yes	yes	yes
462	2020/12/5 21:02:00	94sec	WeChat	female	21-30yr	yes	Graduated and currently working in the medical field	blank	blank	blank	blank	no	blank	progressive period	yes	blank	no	yes	yes	yes	yes
463	2021/4/12 9:34:34	121sec	WeChat	male	41-50yr	yes	Graduate and above	blank	blank	blank	blank	blank	no	progressive period	yes	yes	blank	yes	yes	yes	yes
464	2021/4/12 9:37:30	122sec	WeChat	male	51-60yr	yes	Graduated and currently working in the medical field	blank	blank	blank	blank	no	blank	progressive period	yes	blank	yes	yes	yes	yes	yes
465	2021/4/12 13:08:56	64sec	WeChat	female	21-30yr	yes	Graduate and above	blank	blank	blank	blank	blank	yes	terminal period	yes	yes	blank	yes	yes	yes	yes
466	2021/4/12 13:26:04	63sec	WeChat	female	21-30yr	yes	Bachelor's degree or equivalent	blank	blank	blank	blank	blank	yes	progressive period	yes	yes	blank	yes	yes	yes	indifferent
467	2021/4/12 19:29:08	100sec	WeChat	male	31-40yr	yes	Graduate and above	blank	blank	blank	blank	blank	yes	progressive period	yes	yes	blank	yes	yes	yes	yes
468	2021/4/12 20:14:09	58sec	WeChat	female	31-40yr	yes	Graduate and above	blank	blank	blank	blank	blank	yes	early period	yes	yes	blank	yes	yes	yes	yes
469	2021/4/12 20:19:21	88sec	WeChat	male	51-60yr	yes	Bachelor's degree or equivalent	blank	blank	blank	blank	blank	yes	progressive period	yes	yes	blank	yes	yes	yes	yes
470	2021/4/12 20:19:42	140sec	WeChat	female	31-40yr	yes	Bachelor's degree or equivalent	blank	blank	blank	blank	blank	no	progressive period	no	yes	blank	yes	yes	yes	yes
471	2021/4/12 20:21:11	84sec	WeChat	female	21-30yr	yes	Graduated and currently working in the medical field	blank	blank	blank	blank	no	blank	progressive period	no	blank	no	yes	yes	yes	yes
472	2021/4/12 20:22:16	59sec	WeChat	female	21-30yr	yes	Bachelor's degree or equivalent	blank	blank	blank	blank	blank	yes	terminal period	yes	yes	blank	yes	yes	yes	yes
473	2021/4/12 20:30:57	51sec	WeChat	male	21-30yr	yes	Graduate and above	blank	blank	blank	blank	blank	yes	early period	yes	yes	blank	yes	yes	yes	indifferent
474	2021/4/12 20:33:07	53sec	WeChat	male	21-30yr	yes	Bachelor's degree or equivalent	blank	blank	blank	blank	blank	yes	terminal period	yes	yes	blank	yes	yes	yes	yes
475	2021/4/12 20:34:24	100sec	WeChat	male	21-30yr	yes	Graduated and currently working in the medical field	blank	blank	blank	blank	no	blank	progressive period	yes	blank	yes	yes	yes	yes	yes
476	2021/4/12 20:35:12	64sec	WeChat	male	21-30yr	yes	Graduate and above	blank	blank	blank	blank	blank	yes	progressive period	yes	yes	blank	yes	yes	yes	indifferent
477	2021/4/12 20:35:24	79sec	WeChat	female	31-40yr	yes	Graduated and currently working in the medical field	blank	blank	blank	blank	no	blank	progressive period	yes	blank	yes	yes	yes	yes	yes
478	2021/4/12 20:38:06	81sec	WeChat	male	21-30yr	yes	Graduate and above	blank	blank	blank	blank	blank	yes	progressive period	yes	yes	blank	yes	yes	yes	yes
479	2021/4/12 20:39:31	113sec	WeChat	female	21-30yr	yes	Graduated and currently working in the medical field	blank	blank	blank	blank	no	blank	early period	no	blank	no	yes	yes	yes	yes
480	2021/4/12 20:39:50	107sec	WeChat	female	41-50yr	yes	Bachelor's degree or equivalent	blank	blank	blank	blank	blank	no	progressive period	no	yes	blank	yes	yes	yes	yes
481	2021/4/12 21:03:16	66sec	WeChat	female	21-30yr	yes	Graduated and currently working in the medical field	blank	blank	blank	blank	no	blank	early period	yes	blank	yes	yes	yes	yes	yes
482	2021/4/12 21:13:12	39sec	WeChat	female	31-40yr	yes	Bachelor's degree or equivalent	blank	blank	blank	blank	blank	no	progressive period	yes	yes	blank	yes	yes	yes	indifferent
483	2021/4/12 22:36:34	185sec	WeChat	female	51-60yr	yes	Graduated and currently working in the medical field	blank	blank	blank	blank	no	blank	terminal period	yes	blank	no	yes	yes	yes	yes
484	2021/4/12 23:16:07	104sec	WeChat	female	31-40yr	yes	Graduated and currently working in the medical field	blank	blank	blank	blank	no	blank	progressive period	yes	blank	no	yes	yes	yes	yes
485	2021/4/13 4:41:02	43sec	WeChat	male	21-30yr	yes	Bachelor's degree or equivalent	blank	blank	blank	blank	blank	yes	early period	yes	yes	blank	indifferent	yes	no	yes
486	2021/4/13 6:17:24	65sec	WeChat	female	31-40yr	yes	Bachelor's degree or equivalent	blank	blank	blank	blank	blank	yes	progressive period	yes	yes	blank	yes	yes	yes	yes
487	2021/4/13 8:12:53	120sec	WeChat	male	21-30yr	yes	Graduate and above	blank	blank	blank	blank	blank	yes	terminal period	yes	yes	blank	yes	no	no	no
488	2021/4/13 8:53:09	122sec	WeChat	female	31-40yr	yes	Bachelor's degree or equivalent	blank	blank	blank	blank	blank	no	terminal period	no	yes	blank	yes	yes	yes	indifferent
489	2021/4/13 9:10:23	86sec	WeChat	female	21-30yr	yes	Bachelor's degree or equivalent	blank	blank	blank	blank	blank	no	progressive period	no	yes	blank	yes	yes	yes	yes
490	2021/4/13 9:13:44	101sec	WeChat	female	31-40yr	yes	Graduated and currently working in the medical field	blank	blank	blank	blank	no	blank	progressive period	no	blank	no	yes	yes	yes	yes
491	2021/4/13 9:14:15	134sec	WeChat	female	41-50yr	yes	Graduated and currently working in the medical field	blank	blank	blank	blank	no	blank	progressive period	no	blank	no	yes	yes	yes	indifferent
492	2021/4/13 12:19:33	44sec	WeChat	female	31-40yr	yes	Bachelor's degree or equivalent	blank	blank	blank	blank	blank	yes	early period	no	yes	blank	yes	yes	yes	yes
493	2021/4/13 12:22:44	112sec	WeChat	female	21-30yr	yes	Bachelor's degree or equivalent	blank	blank	blank	blank	blank	no	progressive period	no	yes	blank	yes	yes	yes	yes
494	2021/4/13 12:30:10	92sec	WeChat	female	21-30yr	yes	Graduated and currently working in the medical field	blank	blank	blank	blank	no	blank	terminal period	no	blank	no	yes	yes	yes	indifferent
495	2021/4/13 12:42:34	73sec	WeChat	female	31-40yr	yes	Graduated and currently working in the medical field	blank	blank	blank	blank	no	blank	progressive period	yes	blank	no	yes	yes	yes	yes
496	2021/4/13 13:30:31	81sec	WeChat	female	31-40yr	yes	Bachelor's degree or equivalent	blank	blank	blank	blank	blank	yes	progressive period	yes	yes	blank	yes	yes	yes	yes
497	2021/4/13 16:17:34	59sec	WeChat	female	21-30yr	yes	Graduated and currently working in the medical field	blank	blank	blank	blank	no	blank	early period	yes	blank	no	yes	yes	yes	indifferent
